# Supplementary material for: Protective effect of higher free thyroxine levels within the reference range on biliary tract cancer risk: a multivariable mendelian randomization and mediation analysis
Source: Front Endocrinol (Lausanne). 2024 Apr 15;15:1379607. doi: 10.3389/fendo.2024.1379607 (PMC11056546; doi:10.3389/fendo.2024.1379607)
Supplement: Supplementary file 2 [file Table_1.xlsx]

## Sheet: Supplementary S1
WGCNA Genes											CellAge Genes				Induces				Inhibits
black	blue	brown	green	grey	magenta	pink	turquoise	yellow			Induces	Inhibits			Only HF	Only Aging	HF AND Aging		Only HF	Only Aging	HF AND Aging
ABTB1	A1BG	AARSD1	AADACL2	CLLU1	ABCA1	AASS	A4GALT	A2M			AAK1	ABCC6			AADACL2	AAK1	ARID1B		A4GALT	ABCC6	ACER2
ACBD3	A1CF	ABCA10	AADAT	OR8D1	ABCB11	ABCB6	AAA1	A2ML1			ABCB1	ACER2			AADAT	ABCB1	BRD7		AAA1	AGO2	ACLY
ACOT9	A2LD1	ABCB1	ABCA11P		ABCC6	ABCD4	AAAS	A4GNT			ABI3	ACLY			ABCA11P	ABI3	CDKN1B		AAAS	AGR2	ALDH2
ACTL6A	AADACL3	ABCB8	ACOT6		ABCC8	ABCF3	AACS	AADAC			ABI3BP	AGO2			ACOT6	ACKR1	CDKN2AIP		AACS	AKAP4	ALKBH3
ADAM10	AANAT	ABCB9	ACOT7		ABHD14B	ABCG2	AADACL4	ABCA12			ACKR1	AGR2			ACOT7	ADCK5	CLCA2		AADACL4	AKR1B1	ANXA5
AGAP1	AATK	ABCC12	ACSF3		ACACA	ABI3BP	AAGAB	ABCB5			ADCK5	AKAP4			ACSF3	AGT	DMTF1		AAGAB	AKT1S1	ARID3A
AGPS	ABCA13	ABCC5	ACTR6		ACADL	ACAP2	AAK1	ABCC11			AGT	AKR1B1			ACTR6	AHR	FBXO4		AAK1	AKT3	ASAH1
AHSA1	ABCA4	ABCD1	ADAM2		ACSF2	ACCN2	AAMP	ABCD3			AHR	AKT1S1			ADAM2	AKT1	GKN1		AAMP	AKTIP	ATF3
AIMP1	ABCB10	ABCG4	ADAM20		ACSM5	ACCS	AARS	ABHD15			AKT1	AKT3			ADAM20	ALOX15B	HRAS		AARS	ALDOA	ATF7IP
AKIRIN2	ABCC13	ABHD12B	ADAM21		ACTA1	ACOXL	AARS2	ABHD3			ALOX15B	AKTIP			ADAM21	AR	JAK2		AARS2	ANAPC1	ATG12
ALG1L	ABCC6P2	ABHD8	ADAM3A		ACVR1C	ACR	AASDH	ABHD6			AR	ALDH2			ADAM3A	ARF1	METTL14		AASDH	ANLN	ATP6V0A2
ALG8	ABCG5	ABLIM1	ADCY2		ADAM33	ACTR1A	AASDHPPT	ACAP1			ARF1	ALDOA			ADCY2	ARG2	MST1		AASDHPPT	APEX1	ATP6V0C
ALKBH8	ABCG8	ABLIM3	ADNP2		ADAMTS19	ADAM30	AATF	ACE2			ARG2	ALKBH3			ADNP2	ARID1A	OGT		AATF	ASPH	BAZ1A
AMBRA1	ACAN	ABR	AFM		ADH1A	ADAM9	ABAT	ACOT12			ARID1A	ANAPC1			AFM	ARID4B	ORAI1		ABAT	ATG4D	BCL3
ANAPC1	ACCN1	ACAA1	AFP		ADH1B	ADAMTS10	ABCA2	ACP2			ARID1B	ANLN			AFP	ARPC1B	PBRM1		ABCA2	ATG5	BCL6
ANAPC5	ACCN4	ACAA2	AGAP11		ADH1C	ADAMTSL1	ABCA3	ACP5			ARID4B	ANXA5			AGAP11	ASF1A	RPS14		ABCA3	ATG7	BRCA1
ANAPC7	ACCSL	ACADS	AGAP4		ADH4	ADAR	ABCA5	ACPP			ARPC1B	APEX1			AGAP4	ASXL2	RPTOR		ABCA5	ATM	BRD4
ANKRD35	ACER1	ACADVL	AGAP5		ADIPOQ	ADC	ABCA6	ACRBP			ARRB1	ARID3A			AGAP5	ATF6	SMAD1		ABCA6	AURKA	BTG3
ANO8	ACHE	ACAP3	AGAP6		ADRA2A	ADCY9	ABCA7	ACSS3			ASF1A	ASAH1			AGAP6	ATG10	SPIN1		ABCA7	AURKB	CALR
AP1AR	ACMSD	ACCN3	AGAP7		AGPAT2	ADCYAP1	ABCA8	ACTC1			ASXL2	ASPH			AGAP7	ATR	STK32C		ABCA8	BAG3	CARM1
AP3M1	ACPT	ACOT13	AGAP9		AGTR1	ADH6	ABCA9	ACTG2			ATF6	ATF3			AGAP9	ATRAID	TP53INP1		ABCA9	BCL11B	CBS
APEX1	ACSBG1	ACOT8	AGBL5		AIFM2	ADIPOR1	ABCB4	ACTL7A			ATG10	ATF7IP			AGBL5	ATRX	UBTD1		ABCB4	BCL2L1	CBX5
API5	ACSBG2	ACP1	AGXT2L2		AKR1C2	ADORA2B	ABCB7	ACTL8			ATR	ATG12			AGXT2L2	ATXN10	ABI3BP		ABCB7	BECN1	CBX7
ARFGEF1	ACSM2A	ACSL1	AHDC1		AKR1C3	ADPRH	ABCC1	ACTN2			ATRAID	ATG4D			AHDC1	AXL	ARRB1		ABCC1	BIRC5	CCND3
ARL8B	ACSM2B	ACSM1	AHSA2		AKT3	ADRB1	ABCC10	ACVR2B			ATRX	ATG5			AHSA2	BCL2	BAP1		ABCC10	BLVRA	CDC25A
ARMC1	ACTL6B	ACSM3	AKAP11		AKTIP	ADRBK2	ABCC2	ADAM18			ATXN10	ATG7			AKAP11	BCL2L2	BMP4		ABCC2	BMI1	CDC7
ARPC5L	ACTL7B	ACSS2	AKAP4		ALDH1A1	AEBP1	ABCC3	ADAM28			AXL	ATM			AKAP4	BCLAF1	CPEB1		ABCC3	BMS1	CDCA2
ARPP19	ACTL9	ACTA2	ALMS1		AMDHD2	AFAP1L2	ABCC4	ADAM5P			BAP1	ATP6V0A2			ALMS1	BHLHE40	DDB2		ABCC4	BRIP1	CDCA4
ASB7	ACTN3	ACTR1B	ALOXE3		AMPD1	AFF3	ABCC9	ADAM8			BCL2	ATP6V0C			ALOXE3	BIN1	EGLN1		ABCC9	BUB1	CDK2
ASCC3	ACTRT1	ACTR3C	ALS2CR4		ANG	AGPAT3	ABCD2	ADAMDEC1			BCL2L2	AURKA			ALS2CR4	BLK	EIF2AK2		ABCD2	BUB1B	CDK2AP1
ATG3	ACTRT2	ACY1	AMTN		ANGPT1	AGPAT4	ABCE1	ADAMTS12			BCLAF1	AURKB			AMTN	BMPR2	GNMT		ABCE1	CBX8	CDK6
ATG5	ACVR2A	ACYP2	ANAPC4		ANKRD20A5	AGRN	ABCF1	ADAMTS18			BHLHE40	BAG3			ANAPC4	BNIP3L	HTRA1		ABCF1	CCNA2	CEBPG
ATL2	ACY3	ADAM11	ANGPTL1		ANKRD5	AGXT2L1	ABCF2	ADAMTS2			BIN1	BAZ1A			ANGPTL1	BRAF	IGFBP5		ABCF2	CCNB1	CENPA
ATP6V1C1	ADAD2	ADAM7	ANKFY1		ANO3	AHCY	ABCG1	ADAMTS5			BLK	BCL11B			ANKFY1	BTG1	IGFBP7		ABCG1	CD28	CHAF1B
ATR	ADAM29	ADAMTS14	ANKIB1		AOC2	AHNAK	ABHD1	ADAMTSL5			BMP4	BCL2L1			ANKIB1	BTG2	ING1		ABHD1	CDC45	CLSPN
B3GALT4	ADAM6	ADAMTS16	ANKMY1		AOC3	AIM2	ABHD10	ADAP1			BMPR2	BCL3			ANKMY1	CAPNS1	IRF1		ABHD10	CDH1	CRISPLD2
BAG2	ADAMTS20	ADAMTS6	ANKRA2		AOX1	AIMP2	ABHD11	ADAP2			BNIP3L	BCL6			ANKRA2	CARF	ITGB4		ABHD11	CDK1	CSNK1A1
BAG3	ADARB2	ADAMTS7	ANKRD19		AP1S2	AK5	ABHD12	ADCK2			BRAF	BECN1			ANKRD19	CASP2	ITPK1		ABHD12	CDK4	CTH
BCAP29	ADCY8	ADAMTSL2	ANKRD61		APOL4	AKAP8L	ABHD13	ADCY10			BRD7	BIRC5			ANKRD61	CAV1	ITPR2		ABHD13	CIP2A	CTSD
BCCIP	ADH7	ADARB1	ANP32E		APOL6	AKNA	ABHD14A	ADCY6			BTG1	BLVRA			ANP32E	CAVIN1	KEAP1		ABHD14A	CIT	CYB5R3
BCLAF1	ADIG	ADAT1	ANTXR2		AQPEP	AKT1S1	ABHD2	ADCY7			BTG2	BMI1			ANTXR2	CCL2	MAP3K6		ABHD2	CKAP2	DDB1
BDP1	ADIPOR2	ADCK1	ANXA6		ARHGAP20	ALAS2	ABHD4	ADPGK			CAPNS1	BMS1			ANXA6	CCN2	MARCKS		ABHD4	CLPP	DEK
BET1	ADM2	ADCK3	APOBEC1		ARHGAP5	ALDH1A2	ABHD5	ADRA2C			CARF	BRCA1			APOBEC1	CCN6	MAVS		ABHD5	CLU	DGCR8
BHMT	AEBP2	ADCYAP1R1	APOH		ARHGAP6	ALDH8A1	ABI1	AFAP1L1			CASP2	BRD4			APOH	CCND1	MEOX1		ABI1	CNOT6	DIDO1
BMI1	AFAP1	ADD1	ARGLU1		ARHGEF12	ALS2CL	ABI2	AGBL2			CAV1	BRIP1			ARGLU1	CD34	MME		ABI2	CNOT6L	DIRAS3
BMS1	AGA	ADK	ARHGAP19		ARHGEF5	AMD1	ABI3	AGR3			CAVIN1	BTG3			ARHGAP19	CD82	NOX4		ABI3	COX5B	DNMT1
BRAP	AGBL1	ADNP	ARHGAP24		ARL6IP1	AMICA1	ABL1	AHNAK2			CCL2	BUB1			ARHGAP24	CDC6	PLA2R1		ABL1	CPT1C	DNMT3B
BRD3	AGMAT	ADORA2A	ARHGAP42		ARNT	AMIGO2	ABL2	AHR			CCN2	BUB1B			ARHGAP42	CDK18	PPP2R5A		ABL2	CSNK2A1	DOT1L
BTBD10	AGR2	ADRA2B	ARHGEF10		ART4	AMOT	ABLIM2	AIF1			CCN6	CALR			ARHGEF10	CDK5	PRKD1		ABLIM2	CTNNAL1	E2F3
BTBD3	AGXT	AES	ARHGEF25		ASB13	ANGPTL5	ABO	AIM1			CCND1	CARM1			ARHGEF25	CDK5R1	RAF1		ABO	CTSB	ECT2
BTF3L4	AGXT2	AFTPH	ARID1B		ASB5	ANGPTL7	ABP1	AJAP1			CD34	CBS			ARID2	CDKN1A	RBM38		ABP1	CUL4B	EIF2AK3
C10orf67	AHRR	AGAP2	ARID2		ASPA	ANKRD2	ABRA	AKAP13			CD82	CBX5			ARID4A	CDKN1C	RNASEL		ABRA	CUX1	EIF4EBP1
C10orf88	AHSG	AGBL3	ARID4A		ASPH	ANKRD29	ABT1	AKAP5			CDC6	CBX7			ARL15	CDKN2A	SOX2		ABT1	CYP26A1	ENO1
C11orf58	AHSP	AGER	ARL15		ATP11A	ANKRD36B	ABTB2	AKAP6			CDK18	CBX8			ARL6	CDKN2B	SPARC		ABTB2	DDAH2	EPHA5
C11orf73	AICDA	AGFG2	ARL6		ATP9A	ANKRD42	ACACB	AKR1A1			CDK5	CCNA2			ARMCX2	CEACAM1	STAT1		ACACB	DDIT4	EPOR
C12orf11	AIDA	AGPAT1	ARMCX2		ATXN10	ANKRD44	ACAD10	AKR1C1			CDK5R1	CCNB1			ARMCX4	CEBPB	TLR3		ACAD10	DEPTOR	ESR1
C12orf23	AIFM3	AGRP	ARMCX4		ATXN7L1	ANO10	ACAD11	AKR1E2			CDKN1A	CCND3			ASB3	CHD5	XAF1		ACAD11	DHX9	EZH2
C12orf45	AIM1L	AGT	ASB3		AURKA	ANO2	ACAD8	ALCAM			CDKN1B	CD28			ASCL2	CHEK1			ACAD8	DICER1	FBXO5
C12orf5	AIPL1	AHCYL2	ASCL2		AVPR1A	ANP32B	ACAD9	ALDOB			CDKN1C	CDC25A			ASTE1	CHEK2			ACAD9	DKC1	FDPS
C12orf66	AIRE	AHI1	ASTE1		B3GALNT2	ANTXR1	ACADM	ALKBH1			CDKN2A	CDC45			ATF6B	CHUK			ACADM	DNMT3A	FERMT2
C13orf27	AKAP14	AIF1L	ATF6B		BANK1	ANXA3	ACADSB	ALMS1P			CDKN2AIP	CDC7			ATG13	CKB			ACADSB	DPY30	FGF21
C14orf129	AKNAD1	AK1	ATG13		BHMT2	ANXA4	ACAT1	ALOX15			CDKN2B	CDCA2			ATHL1	CREG1			ACAT1	DTL	FNTB
C14orf50	AKR1B10	AK3	ATHL1		BMP3	APBA3	ACAT2	ALOX15B			CEACAM1	CDCA4			ATM	CTNNB1			ACAT2	DUSP16	FXR1
C15orf24	AKR1D1	AK7	ATM		BMPER	APBB1	ACBD4	ALOX5			CEBPB	CDH1			ATN1	CXCL1			ACBD4	DUSP21	G6PD
C15orf62	AKR7A2P1	AKAP10	ATN1		BNIP3L	APBB2	ACBD5	ALPK1			CHD5	CDK1			ATOX1	CXCR2			ACBD5	DUSP3	GGCT
C15orf63	AKR7L	AKAP12	ATOX1		BOK	APCDD1L	ACBD6	ALPK2			CHEK1	CDK2			ATP13A5	CYBB			ACBD6	DUSP6	GMPS
C16orf52	ALB	AKAP3	ATP13A5		C10orf116	APH1B	ACBD7	ALPK3			CHEK2	CDK2AP1			ATP2C1	DAO			ACBD7	EGFR	GRPR
C16orf70	ALDH3A1	AKD1	ATP2C1		C11orf63	APLF	ACCN5	ALS2			CHUK	CDK4			ATP5L2	DHCR24			ACCN5	EHMT2	GRSF1
C19orf2	ALDH3B2	AKR1B1	ATP5L2		C14orf139	APLNR	ACD	AMELX			CKB	CDK6			ATP6V0E1	DHRS2			ACD	EIF4G2	HDAC3
C1GALT1	ALG10	AKR1CL1	ATP6V0E1		C14orf49	APOB	ACE	AMPD3			CLCA2	CEBPG			ATP6V1H	DLC1			ACE	ELAVL1	HDAC4
C1GALT1C1	ALG10B	AKT1	ATP6V1H		C16orf87	APOBEC3D	ACER2	ANAPC13			CPEB1	CENPA			ATRN	DPP4			ACER3	ELOA	HDAC7
C1orf124	ALG11	AKT2	ATRN		C18orf25	APOBEC3F	ACER3	ANGPTL2			CREG1	CHAF1B			ATXN1	DUSP1			ACIN1	ENDOG	HIF1A
C1orf128	ALG6	ALDH1L1	ATXN1		C1R	APOBEC3G	ACIN1	ANK3			CTNNB1	CIP2A			B3GNT7	DYRK1A			ACN9	EPAS1	HMGB3
C1orf156	ALK	ALDH9A1	B3GNT7		C1RL	APOBEC3H	ACLY	ANKDD1A			CXCL1	CIT			B3GNT9	E2F1			ACO1	EPHA3	HNRNPAB
C1orf163	ALLC	ALDOA	B3GNT9		C1S	AQP3	ACN9	ANKH			CXCR2	CKAP2			BAALC	E2F7			ACO2	ERCC1	HSPA1A
C1orf212	ALOX12	ALDOAP2	BAALC		C20orf3	ARAF	ACO1	ANKRD1			CYBB	CLPP			BARD1	EEF1E1			ACOT1	ESPL1	HSPA2
C1orf27	ALOX12B	ALKBH4	BARD1		C21orf15	ARAP2	ACO2	ANKRD13D			DAO	CLSPN			BAT2	EGR2			ACOT11	FBXW11	HSPA5
C1orf55	ALOX12P2	ALKBH5	BAT2		C21orf81	ARHGAP15	ACOT1	ANKRD17			DDB2	CLU			BAZ1B	EHF			ACOT2	FERMT1	HSPB1
C1orf9	ALPI	ALKBH7	BAZ1B		C2CD2	ARHGAP25	ACOT11	ANKRD18A			DHCR24	CNOT6			BAZ2A	EID3			ACOT4	FIS1	HYOU1
C22orf26	ALPPL2	AMAC1	BAZ2A		C2orf40	ARHGAP28	ACOT2	ANKRD20A1			DHRS2	CNOT6L			BAZ2B	ENG			ACOX1	FLT1	IL24
C22orf28	ALX1	AMDHD1	BAZ2B		C2orf84	ARHGAP31	ACOT4	ANKRD20A2			DLC1	COX5B			BBS10	ENTPD7			ACOX2	FOS	ILF3
C2orf44	ALX3	AMN1	BBS10		C3	ARHGEF10L	ACOX1	ANKRD20A3			DMTF1	CPT1C			BBS5	EP300			ACOX3	FOXM1	IMMT
C2orf60	ALX4	AMOTL1	BBS5		C3orf55	ARHGEF3	ACOX2	ANKRD22			DPP4	CRISPLD2			BBX	ERBB2			ACP6	FOXO3	INCENP
C3orf17	AMAC1L2	ANAPC11	BBX		C4orf19	ARL2BP	ACOX3	ANKRD26P1			DUSP1	CSNK1A1			BCL2L11	ERRFI1			ACPL2	FOXP1	KDM4C
C5orf28	AMAC1L3	ANKLE1	BCL2L11		C5	ARL6IP6	ACP6	ANKRD30BP2			DYRK1A	CSNK2A1			BCL2L12	ERVW-1			ACRC	FOXQ1	KIF2C
C7orf29	AMBN	ANKRD10	BCL2L12		C5orf27	ARRB1	ACPL2	ANKRD34B			E2F1	CTH			BCL2L14	ESRRB			ACRV1	FSCN1	KL
C7orf46	AMBP	ANKRD12	BCL2L14		C6orf174	ARRDC3	ACRC	ANLN			E2F7	CTNNAL1			BDH2	ETS1			ACSL3	FXN	LIN9
C8orf41	AMELY	ANKRD30B	BDH2		C7	ASAP2	ACRV1	ANXA1			EEF1E1	CTSB			BET3L	ETS2			ACSL4	GAPDH	LMNB1
C9orf16	AMH	ANKRD30BL	BET3L		C7orf60	ASCL4	ACSL3	ANXA8			EGLN1	CTSD			BEX1	ETV6			ACSL5	GLI1	LOXL2
C9orf41	AMN	ANKRD39	BEX1		C8orf34	ASPN	ACSL4	ANXA8L1			EGR2	CUL4B			BLOC1S1	EWSR1			ACSL6	GMNN	MAEL
C9orf6	AMZ1	ANKRD50	BLOC1S1		CA3	ATG4D	ACSL5	ANXA8L2			EHF	CUX1			BMS1P1	FANCD2			ACSS1	GPC3	MAP2K3
C9orf64	ANGEL2	ANKRD57	BMS1P1		CABLES1	ATG9A	ACSL6	AOAH			EID3	CYB5R3			BOD1L	FASN			ACTB	GRN	MCAM
C9orf80	ANGPT4	ANKRD7	BOD1L		CACHD1	ATL1	ACSS1	AP1G2			EIF2AK2	CYP26A1			BOLL	FASTK			ACTBL2	GSK3A	MDH1
C9orf82	ANGPTL6	ANKRD9	BOLL		CADM3	ATOH8	ACTB	AP1M2			ENG	DDAH2			BPTF	FBXO22			ACTG1	GSK3B	MDM2
CA13	ANKK1	ANKS1B	BPTF		CALB2	ATP1B1	ACTBL2	APAF1			ENTPD7	DDB1			BRF1	FBXO31			ACTN1	GTSE1	ME2
CACNA1A	ANKRD24	ANO6	BRD7		CAMK1D	ATP1B4	ACTG1	APBB1IP			EP300	DDIT4			BSDC1	FGFR1			ACTN4	HAS1	MECP2
CANX	ANKRD33	ANTXRL	BRF1		CAST	ATP2A3	ACTN1	APOBEC3A			ERBB2	DEK			BSPH1	FGFR3			ACTR10	HAUS4	MEF2A
CAV2	ANKRD36	ANXA10	BSDC1		CBLN3	ATP8B5P	ACTN4	APOBEC3B			ERRFI1	DEPTOR			BTN2A3	FOXA1			ACTR2	HDAC2	MEIS2
CBWD1	ANKRD43	ANXA11	BSPH1		CCBP2	AZGP1	ACTR10	APOBEC4			ERVW-1	DGCR8			BTN3A2	FOXO1			ACTR3	HELLS	MET
CBWD3	ANKRD53	AP3S1	BTN2A3		CCL14-CCL15	B2M	ACTR2	APOC1			ESRRB	DHX9			C10orf108	FOXO4			ACTR3B	HIVEP1	MIF
CBWD5	ANKRD55	AP4M1	BTN3A2		CCL21	BACH2	ACTR3	APOE			ETS1	DICER1			C10orf120	FOXP3			ACTR3BP2	HJURP	MKRN1
CBX1	ANKRD56	APCS	C10orf108		CCNG2	BAG1	ACTR3B	APOL3			ETS2	DIDO1			C10orf72	GADD45G			ACTR5	HMGB1	MORF4L1
CBX3	ANKRD58	APEH	C10orf120		CD302	BAP1	ACTR3BP2	APOL5			ETV6	DIRAS3			C10orf84	GATA4			ACTR8	HMGB2	MSN
CCDC117	ANKRD60	APH1A	C10orf72		CDC42EP3	BBS7	ACTR5	APOOL			EWSR1	DKC1			C12orf4	GDF15			ACVR1	HMGCR	MTDH
CCDC12	ANKRD62	APOA1BP	C10orf84		CDH10	BBS9	ACTR8	AQP10			FANCD2	DNMT1			C12orf41	GEMIN2			ACVR1B	HNRNPA1	MTHFD2
CCDC120	ANKS4B	APOA5	C12orf4		CDH20	BCAR1	ACVR1	AQP9			FASN	DNMT3A			C12orf56	GJA1			ACVRL1	HNRNPA3	MUS81
CCDC22	ANO1	APOBEC2	C12orf41		CDK15	BCHE	ACVR1B	ARAP1			FASTK	DNMT3B			C13orf26	GNG11			ACYP1	HNRNPD	MYBBP1A
CCDC41	ANO7	APOD	C12orf56		CDO1	BCL2L1	ACVRL1	ARFRP1			FBXO22	DOT1L			C13orf31	GRIK2			ADA	HOXA9	MYC
CCDC47	ANO9	APOL2	C13orf26		CEBPA	BCL2L13	ACYP1	ARG1			FBXO31	DPY30			C14orf132	GRK4			ADAD1	HS2ST1	MYCN
CCDC55	ANXA13	APOLD1	C13orf31		CES1	BCL7B	ADA	ARHGAP11A			FBXO4	DTL			C14orf138	GRK6			ADAL	HSF1	NACC1
CCDC59	ANXA9	APPBP2	C14orf132		CES1P1	BDKRB1	ADAD1	ARHGAP11B			FGFR1	DUSP16			C14orf143	HBP1			ADAM12	HSP90AA1	NAMPT
CCDC90B	AP3B1	APPL2	C14orf138		CFD	BEND7	ADAL	ARHGAP17			FGFR3	DUSP21			C14orf148	HDAC1			ADAM15	HSP90AB1	NANOG
CCDC99	AP4B1	AQP4	C14orf143		CFL2	BFSP1	ADAM12	ARHGAP18			FOXA1	DUSP3			C14orf165	HEPACAM			ADAM17	ID1	NBR1
CCNC	AP4E1	AQP7P1	C14orf148		CHD7	BGN	ADAM15	ARHGAP26			FOXO1	DUSP6			C14orf179	HIPK2			ADAM19	ILK	NEDD4
CCT5	APBA2	ARF5	C14orf165		CHI3L2	BHLHE41	ADAM17	ARHGAP30			FOXO4	E2F3			C14orf39	HIRA			ADAM22	INPP4B	NEK1
CD274	APC2	ARFGAP2	C14orf179		CHRDL1	BICC1	ADAM19	ARHGAP4			FOXP3	ECT2			C14orf45	HK3			ADAM23	IRAK4	NEK9
CD55	APOA2	ARFGEF2	C14orf39		CIDEA	BLID	ADAM22	ARHGAP9			GADD45G	EGFR			C15orf54	HMGA1			ADAM32	JPT1	NF1
CDC123	APOA4	ARFIP1	C14orf45		CIDEC	BLM	ADAM23	ARHGDIB			GATA4	EHMT2			C16orf53	HMGA2			ADAMTS1	JUN	NFKB2
CDC37L1	APOB48R	ARHGAP10	C15orf54		CKMT1A	BLNK	ADAM32	ARHGEF2			GDF15	EIF2AK3			C16orf78	HNRNPC			ADAMTS13	KCNJ12	NHEJ1
CDH7	APOC2	ARHGAP21	C16orf53		CLDN11	BMP4	ADAMTS1	ARHGEF26			GEMIN2	EIF4EBP1			C17orf108	HOPX			ADAMTS15	KDM1A	NIPA2
CDK4	APOC3	ARHGAP22	C16orf78		CLIP3	BMP6	ADAMTS13	ARHGEF38			GJA1	EIF4G2			C17orf47	HSPA9			ADAMTS17	KDM2B	NPM1
CDK7	APOC4	ARHGAP27	C17orf108		CLSTN2	BNC2	ADAMTS15	ARIH1			GKN1	ELAVL1			C17orf54	IFI16			ADAMTS3	KDM5B	NRF1
CEBPZ	APOF	ARHGAP44	C17orf47		CMAH	BOC	ADAMTS17	ARL10			GNG11	ELOA			C17orf55	IFNG			ADAMTS4	KDR	NTN4
CENPN	APOM	ARID3B	C17orf54		CNKSR2	BRI3BP	ADAMTS3	ARL11			GNMT	ENDOG			C17orf68	IGFBP1			ADAMTS8	KIF11	NUTF2
CEP72	AQP12A	ARID5A	C17orf55		CNR1	BST1	ADAMTS4	ARL4C			GRIK2	ENO1			C17orf79	IGFBP3			ADAMTS9	KIF20A	OGG1
CEP76	AQP2	ARID5B	C17orf68		CNTFR	BST2	ADAMTS8	ARL5A			GRK4	EPAS1			C17orf85	IKBKG			ADAMTSL3	KIFC1	OPA1
CGRRF1	AQP5	ARL13B	C17orf79		CNTN1	BTG4	ADAMTS9	ARPC1B			GRK6	EPHA3			C17orf91	IL1A			ADAMTSL4	KRT19	OXTR
CHML	AQP6	ARL14	C17orf85		CNTNAP2	BTN2A2	ADAMTSL3	ARRB2			HBP1	EPHA5			C19orf42	IL1R1			ADAT2	LAMP2	P2RY14
CHMP1B	AQP8	ARL2	C17orf91		COCH	BTN3A1	ADAMTSL4	ARRDC2			HDAC1	EPOR			C19orf6	IL6			ADAT3	LATS1	PAPSS2
CHMP2B	ARAF2P	ARL5C	C19orf42		COL4A4	BTN3A3	ADAT2	ARSE			HEPACAM	ERCC1			C19orf75	ING2			ADCK4	LBR	PAX8
CHORDC1	ARC	ARL6IP4	C19orf6		COL6A6	BVES	ADAT3	ART3			HIPK2	ESPL1			C1orf146	ING5			ADCK5	LCN2	PDCD11
CHRD	ARGFX	ARMC9	C19orf75		COLEC12	C10orf10	ADCK4	ASB1			HIRA	ESR1			C1orf26	IRF3			ADCY1	LGALS3	PDCD4
CHST14	ARHGAP36	ARNTL2	C1orf146		CPA1	C10orf57	ADCK5	ASB18			HK3	EZH2			C1orf63	IRF5			ADCY3	LIMA1	PELP1
CISD2	ARHGAP40	ARSD	C1orf26		CPA2	C10orf68	ADCY1	ASF1B			HMGA1	FBXO5			C1orf83	IRF7			ADCY4	LIN54	PES1
CIZ1	ARHGEF11	ARSF	C1orf63		CPXM1	C11orf44	ADCY3	ASH1L			HMGA2	FBXW11			C20orf12	ITGB3			ADCY5	LNCTAM34A	POT1
CLDND1	ARHGEF16	ARSJ	C1orf83		CRTAP	C11orf80	ADCY4	ASPHD1			HNRNPC	FDPS			C20orf194	ITPKB			ADD2	LOX	PPIB
CLEC3B	ARHGEF19	ART5	C20orf12		CSAD	C12orf32	ADCY5	ASPM			HOPX	FERMT1			C20orf94	ITPR1			ADD3	LPAR3	PPM1D
CLINT1	ARID3C	ASAP3	C20orf194		CSNK2A1	C12orf35	ADD2	ASS1			HRAS	FERMT2			C21orf121	ITPR3			ADH5	MAD2L1	PRKD2
CNOT2	ARID4B	ASB12	C20orf94		CSNK2A1P	C12orf55	ADD3	ASXL3			HSPA9	FGF21			C21orf2	ITSN2			ADHFE1	MAF	PRMT1
CNOT6	ARL13A	ASCC1	C21orf121		CSRP3	C12orf63	ADH5	ATG7			HTRA1	FIS1			C21orf82	JUNB			ADI1	MAGEA2	PRMT6
COIL	ARL9	ASIP	C21orf2		CTNNAL1	C12orf68	ADHFE1	ATL3			IFI16	FLT1			C21orf84	KAT5			ADM	MAGOHB	PRPF19
COL19A1	ARMC10	ASNA1	C21orf82		CTNND2	C12orf75	ADI1	ATP10A			IFNG	FNTB			C21orf91	KCNA1			ADO	MAP4K1	PSMA5
COMMD2	ARMC3	ASPG	C21orf84		CTTNBP2	C14orf101	ADM	ATP11C			IGFBP1	FOS			C22orf27	KDM6B			ADORA1	MAPK9	PTK2
COPB1	ARPP21	ASPSCR1	C21orf91		CUBN	C14orf106	ADO	ATP2B2			IGFBP3	FOXM1			C2orf3	KLF4			ADORA3	MARCHF5	RAD21
COPB2	ARR3	ASZ1	C22orf27		CUL3	C14orf166	ADORA1	ATP6V0D2			IGFBP5	FOXO3			C2orf63	KNDC1			ADPRHL1	MCL1	RAN
COPS2	ARSG	ATAT1	C2orf3		CYB5R1	C15orf59	ADORA3	ATP6V1A			IGFBP7	FOXP1			C2orf73	LATS2			ADPRHL2	MCM3AP	RANBP9
COPS8	ARSH	ATF7	C2orf63		CYBRD1	C16orf5	ADPRHL1	ATP6V1D			IKBKG	FOXQ1			C2orf86	LAYN			ADRA1A	MCM7	RAPGEF4
COQ10B	ARSI	ATG16L2	C2orf73		CYP26B1	C16orf61	ADPRHL2	ATP7B			IL1A	FSCN1			C3orf10	LIMK1			ADRA1B	MDC1	RBBP4
CPB2	ART1	ATG2A	C2orf86		CYP27A1	C17orf57	ADRA1A	ATP8B4			IL1R1	FXN			C3orf31	LPAR1			ADRA1D	MDK	RCC1
CPSF3	ARTN	ATG4A	C3orf10		CYP2B7P1	C17orf65	ADRA1B	ATXN2			IL6	FXR1			C3orf42	LY6D			ADRB2	ME1	RHOA
CRCP	ARX	ATMIN	C3orf31		CYP4X1	C18orf10	ADRA1D	ATXN7L2			ING1	G6PD			C3orf48	MAD1L1			ADRB3	MED12	RNASEH2A
CRKL	ASCL1	ATP10D	C3orf42		DBX2	C19orf12	ADRB2	AVPI1			ING2	GAPDH			C4orf23	MAP2K1			ADRBK1	MMP7	RNASEH2B
CRTC1	ASCL3	ATP2A1	C3orf48		DCN	C19orf47	ADRB3	AWAT2			ING5	GGCT			C4orf41	MAP2K2			ADRM1	MMP9	RPS9
CSE1L	ASCL5	ATP2A2	C4orf23		DDR2	C19orf52	ADRBK1	AZI2			IRF1	GLI1			C5orf30	MAP2K6			ADSL	MRTFA	RRAD
CSPP1	ASGR1	ATP2B1	C4orf41		DEFB132	C19orf66	ADRM1	B3GALT5			IRF3	GMNN			C5orf42	MAP2K7			ADSS	MRTFB	RRAS2
CSTF1	ASGR2	ATP5C1	C5orf30		DGAT2	C1orf101	ADSL	B4GALNT2			IRF5	GMPS			C5orf45	MAP3K14			ADSSL1	MTOR	RRM2B
CSTF2	ASPDH	ATP5D	C5orf42		DHDDS	C1orf105	ADSS	B4GALNT3			IRF7	GPC3			C5orf53	MAP3K5			AEN	MUC4	RUVBL2
CSTF3	ASTL	ATP5E	C5orf45		DHX32	C1orf183	ADSSL1	BAAT			ITGB3	GRN			C5orf54	MAP3K7			AFAP1-AS	MYBL2	S100A6
CTR9	ATAD2B	ATP5EP2	C5orf53		DIO3	C1orf31	AEN	BASP1			ITGB4	GRPR			C6orf118	MAPK1			AFF1	MYD88	SENP1
CUL1	ATCAY	ATP5G1	C5orf54		DNAH9	C1orf54	AFAP1-AS	BBOX1			ITPK1	GRSF1			C6orf130	MAPK12			AFF2	MYLK	SGK1
CWF19L1	ATF2	ATP5G3	C6orf118		DOCK3	C1orf58	AFF1	BCAP31			ITPKB	GSK3A			C6orf165	MAPK14			AFF4	NBN	SIRT3
CYB5R4	ATG2B	ATP5I	C6orf130		DST	C1orf96	AFF2	BCAT1			ITPR1	GSK3B			C6orf170	MAPKAPK5			AFG3L1P	NCAPG2	SIRT6
CYB5RL	ATG4B	ATP5J	C6orf165		DTX1	C1QTNF2	AFF4	BCL2A1			ITPR2	GTSE1			C6orf70	MAST1			AFG3L2	NEK2	SLC16A7
CYLD	ATG9B	ATP5J2	C6orf170		DUSP27	C1QTNF3	AFG3L1P	BCL7A			ITPR3	HAS1			C7orf58	MATK			AFMID	NEK6	SLC25A5
CYP4A11	ATOH1	ATP5O	C6orf70		DUSP4	C1QTNF7	AFG3L2	BCL9			ITSN2	HAUS4			C7orf63	MCRS1			AGAP3	NFE2L2	SMARCA2
CYTL1	ATOH7	ATP5SL	C7orf58		DUSP8	C20orf103	AFMID	BDNF			JAK2	HDAC2			C8orf44	MCU			AGBL4	NLK	SMARCA4
DARS	ATP12A	ATP6AP2	C7orf63		DYNC2H1	C20orf117	AGAP3	BIN1			JUNB	HDAC3			C8orf51	MDP1			AGFG1	NR1H2	SMARCD1
DCAF10	ATP1A4	ATP6V1E1	C8orf44		DYRK1A	C20orf54	AGBL4	BIN2			KAT5	HDAC4			C8orf8	MEN1			AGGF1	NSUN2	SMC1A
DCAF17	ATP2B3	ATXN7L3B	C8orf51		DYRK2	C2orf15	AGFG1	BIRC3			KCNA1	HDAC7			C9	MINK1			AGK	NUAK2	SMC2
DCTN4	ATP2C2	AURKAIP1	C8orf8		EBF1	C2orf58	AGGF1	BLVRA			KDM6B	HELLS			C9orf100	MNX1			AGL	NUDT5	SNAI1
DCTN5	ATP4A	AURKC	C9		EFS	C3orf57	AGK	BLVRB			KEAP1	HIF1A			C9orf103	MOB3A			AGPAT5	ORC1	SOD1
DCTPP1	ATP4B	AUTS2	C9orf100		EGFR	C3orf58	AGL	BMF			KLF4	HIVEP1			C9orf106	MORC3			AGPAT6	P3H1	SPAG9
DCUN1D4	ATP6V0A1	AZIN1	C9orf103		EHBP1	C3orf70	AGPAT5	BMP2K			KNDC1	HJURP			C9orf116	MOS			AGPAT9	PARK7	SPHK1
DCUN1D5	ATP7A	B3GALT2	C9orf106		EIF5B	C4orf33	AGPAT6	BNC1			LATS2	HMGB1			C9orf156	MT1G			AGPHD1	PARP1	SRC
DDX10	ATP8A2	B3GNT5	C9orf116		ELMOD3	C4orf34	AGPAT9	BNIPL			LAYN	HMGB2			C9orf174	MVK			AGTPBP1	PATZ1	SRSF2
DDX18	ATP8B3	B4GALT6	C9orf156		ELOVL3	C4orf49	AGPHD1	BRCA2			LIMK1	HMGB3			C9orf3	MVP			AGTR2	PHB2	SUZ12
DDX19A	ATP9B	BAD	C9orf174		ENPP3	C5orf13	AGTPBP1	BRDT			LPAR1	HMGCR			C9orf38	MXD4			AGTRAP	PHGDH	TACC3
DDX20	ATXN3	BAG4	C9orf3		ENTPD4	C5orf25	AGTR2	BRIP1			LY6D	HNRNPA1			C9orf72	NADK			AHCTF1	PINK1	TEAD4
DDX28	AURKB	BAI3	C9orf38		EPB42	C5orf39	AGTRAP	BSCL2			MAD1L1	HNRNPA3			C9orf93	NCAPH2			AHCYL1	PIR	TFDP1
DDX46	AVP	BAIAP2	C9orf72		EPHX1	C6orf106	AHCTF1	BTBD16			MAP2K1	HNRNPAB			CAMK2G	NDRG1			AIFM1	PLD2	TIMELESS
DDX47	AVPR2	BAIAP2L1	C9orf93		ERV3	C6orf47	AHCYL1	BTBD9			MAP2K2	HNRNPD			CAMLG	NDST2			AIG1	PLK1	TOPBP1
DDX52	AWAT1	BASE	CAMK2G		ESYT1	C6orf48	AIFM1	BTK			MAP2K6	HOXA9			CARTPT	NEK4			AIP	PON1	TPP1
DERL1	AZI1	BAT1	CAMLG		EVC	C6orf62	AIG1	BTNL2			MAP2K7	HS2ST1			CASC2	NF2			AK2	PPARGC1A	TRA2B
DHX29	AZU1	BAT2L1	CARTPT		EXOC4	C6orf97	AIP	BTRC			MAP3K14	HSF1			CASKIN1	NFKBIA			AK4	PPM1B	UHRF1
DHX36	B3GAT1	BAT2L2	CASC2		EYA2	C8orf49	AK2	BUB1			MAP3K5	HSP90AA1			CASP8AP2	NINJ1			AKAP1	PPP1R13B	UTP6
DHX9	B3GAT2	BAT3	CASKIN1		EYS	C8orf84	AK4	BUB1B			MAP3K6	HSP90AB1			CBFA2T2	NLRX1			AKAP7	PRKAA2	VDR
DIABLO	B3GNT2	BAT4	CASP8AP2		EZR	C9orf150	AKAP1	BZW2			MAP3K7	HSPA1A			CBFA2T3	NOLC1			AKAP8	PRKDC	VEGFA
DIS3	B3GNT3	BCAT2	CBFA2T2		FABP4	C9orf153	AKAP7	C10orf107			MAPK1	HSPA2			CCDC111	NOTCH1			AKAP9	PRKN	WNT2
DKC1	B3GNT4	BCKDK	CBFA2T3		FAH	C9orf167	AKAP8	C10orf114			MAPK12	HSPA5			CCDC112	NOTCH3			AKIRIN1	PSMA2	XIAP
DNAJA4	B3GNT6	BCL11A	CCDC111		FAM117B	C9orf171	AKAP9	C10orf126			MAPK14	HSPB1			CCDC115	NOX1			AKR1C4	PSMB1	YEATS4
DNAJB4	B3GNT8	BCL6B	CCDC112		FAM13A	C9orf57	AKIRIN1	C10orf129			MAPKAPK5	HYOU1			CCDC125	NQO1			AKR7A2	PSMB5	YWHAZ
DNAJB9	B4GALNT4	BCL7C	CCDC115		FAM168B	C9orf68	AKR1C4	C10orf26			MARCKS	ID1			CCDC142	NRAS			AKR7A3	PSMD14	YY1
DNAJC10	BAG5	BCS1L	CCDC125		FAM177A1	C9orf7	AKR7A2	C10orf62			MAST1	IL24			CCDC144A	NRSN2			ALAD	PTEN	ZEB1
DNAJC7	BAGE2	BDKRB2	CCDC142		FAM184A	CA5B	AKR7A3	C10orf93			MATK	ILF3			CCDC144B	NUAK1			ALAS1	PTPN6	ZFX
DPH3	BAHCC1	BECN1	CCDC144A		FAM87A	CA5BP	ALAD	C11orf30			MAVS	ILK			CCDC144NL	OTX2			ALDH16A1	PYGL	ZNF148
DPP7	BAI1	BEND6	CCDC144B		FAM89A	CABLES2	ALAS1	C11orf53			MCRS1	IMMT			CCDC25	PAK2			ALDH18A1	RACGAP1
DPY19L1	BAIAP2L2	BEX5	CCDC144NL		FASN	CACNA1H	ALDH16A1	C11orf82			MCU	INCENP			CCDC30	PAK4			ALDH1A3	RACK1
DR1	BAIAP3	BGLAP	CCDC25		FAT2	CACNB4	ALDH18A1	C11orf9			MDP1	INPP4B			CCDC67	PCGF2			ALDH1B1	RAD23B
DRP2	BANF1	BHLHE40	CCDC30		FBLN1	CADPS2	ALDH1A3	C12orf40			MEN1	IRAK4			CCDC79	PDCD10			ALDH1L2	RAD51C
DSCR3	BANF2	BICD1	CCDC67		FBLN2	CAMK4	ALDH1B1	C12orf48			MEOX1	JPT1			CCDC84	PDGFB			ALDH3A2	RASSF4
DUOX2	BARHL1	BIK	CCDC79		FBLN5	CAMTA2	ALDH1L2	C12orf60			METTL14	JUN			CCL11	PDIK1L			ALDH3B1	RBM39
DUSP14	BARHL2	BMP15	CCDC84		FBXW11	CAPN3	ALDH2	C12orf65			MINK1	KCNJ12			CCL26	PDPK1			ALDH4A1	RBP2
E2F6	BARX1	BMP2	CCL11		FBXW7	CAPN5	ALDH3A2	C12orf69			MME	KDM1A			CCNL2	PDZD2			ALDH5A1	RBX1
EBF4	BARX2	BMP7	CCL26		FEM1C	CAPN6	ALDH3B1	C13orf18			MNX1	KDM2B			CCNT1	PEA15			ALDH6A1	RECK
EFEMP2	BATF2	BMPR1B	CCNL2		FGF10	CAPRIN1	ALDH4A1	C14orf135			MOB3A	KDM4C			CCNYL3	PEBP1			ALDH7A1	RECQL4
EFTUD1	BBC3	BMX	CCNT1		FGFR2	CASC4	ALDH5A1	C14orf145			MORC3	KDM5B			CD200R1L	PEX19			ALDOC	RRM1
EGFL6	BCAN	BOD1P	CCNYL3		FHL5	CASK	ALDH6A1	C14orf162			MOS	KDR			CDC37	PGR			ALG1	RRM2
EI24	BCAS1	BOLA1	CD200R1L		FLJ37396	CASKIN2	ALDH7A1	C14orf178			MST1	KIF11			CDH18	PHB			ALG12	SAMHD1
EIF2A	BCAS4	BOLA3	CDC37		FOXO1	CASP1	ALDOC	C15orf21			MT1G	KIF20A			CDH6	PI4KB			ALG13	SAT2
EIF3E	BCL11B	BPGM	CDH18		FRMD1	CASP12	ALG1	C15orf26			MVK	KIF2C			CDH9	PIK3R5			ALG14	SDC1
EIF3J	BCL2L10	BPI	CDH6		FZD4	CASQ1	ALG12	C15orf41			MVP	KIFC1			CDK19	PIM1			ALG2	SELENOH
EIF3M	BCL2L2	BPY2	CDH9		GABRB2	CASS4	ALG13	C15orf42			MXD4	KL			CDRT1	PIN1			ALG3	SENP7
EIF4G2	BCMO1	BRSK1	CDK19		GAS1	CASZ1	ALG14	C15orf48			NADK	KRT19			CENPH	PINX1			ALG5	SETD1A
EIF4H	BEAN1	BSPRY	CDKN1B		GDPD5	CBLB	ALG2	C15orf60			NCAPH2	LAMP2			CENPP	PITX1			ALG9	SIRT1
EIF5	BEGAIN	BTAF1	CDKN2AIP		GFRA1	CBX4	ALG3	C16orf45			NDRG1	LATS1			CEP120	PLA2G2A			ALKBH2	SIRT2
EIF5A2	BEND4	BTBD2	CDRT1		GGCX	CC2D2A	ALG5	C16orf46			NDST2	LBR			CES5A	PML			ALKBH6	SIRT7
ELAVL1	BEST2	BTBD6	CENPH		GHR	CCBL1	ALG9	C16orf48			NEK4	LCN2			CETN3	PMVK			ALOX5AP	SIX1
ELOF1	BEST4	BTG1	CENPP		GK3P	CCDC102B	ALKBH2	C16orf54			NF2	LGALS3			CFHR4	PNPT1			ALPL	SKP2
EMG1	BFSP2	BTG2	CEP120		GLP2R	CCDC123	ALKBH3	C16orf79			NFKBIA	LIMA1			CGNL1	POU3F1			ALPP	SLC52A1
ENOPH1	BHLHA15	C10orf111	CES5A		GLYAT	CCDC130	ALKBH6	C16orf91			NINJ1	LIN54			CHD2	POU5F1			ALS2CR11	SMAD2
ENPP4	BHLHA9	C10orf140	CETN3		GNAL	CCDC14	ALOX5AP	C17orf44			NLRX1	LIN9			CHMP4A	PPARG			ALS2CR12	SMAD6
ENY2	BHLHE23	C10orf53	CFHR4		GPA33	CCDC15	ALPL	C17orf49			NOLC1	LMNB1			CHMP5	PPP2R1A			ALS2CR8	SMG1
EPRS	BIRC5	C10orf58	CGNL1		GPBAR1	CCDC3	ALPP	C17orf51			NOTCH1	LNCTAM34A			CHRDL2	PRKCD			AMACR	SOX4
EPS8L2	BIRC6	C10orf79	CHD2		GPC1	CCDC68	ALS2CR11	C17orf53			NOTCH3	LOX			CHRNB3	PRKCH			AMFR	SRF
EPT1	BIRC7	C11orf2	CHMP4A		GPC3	CCDC80	ALS2CR12	C17orf60			NOX1	LOXL2			CHST5	PRODH			AMHR2	SRSF3
ERGIC2	BLK	C11orf41	CHMP5		GPC4	CCDC85A	ALS2CR8	C17orf87			NOX4	LPAR3			CIAO1	PROX1			AMIGO1	STN1
ERH	BMP10	C11orf51	CHRDL2		GPD1	CCDC88A	AMACR	C18orf12			NQO1	MAD2L1			CIB4	PTGS2			AMIGO3	STUB1
ERO1LB	BPESC1	C11orf61	CHRNB3		GPER	CCL13	AMFR	C18orf62			NRAS	MAEL			CIR1	PTTG1			AMMECR1	SUPT5H
ESF1	BPIL1	C11orf64	CHST5		GPR109A	CCL28	AMHR2	C19orf40			NRSN2	MAF			CKAP2	PURB			AMMECR1L	SUV39H1
ETF1	BPIL2	C11orf68	CIAO1		GPR109B	CCL3	AMIGO1	C1orf114			NUAK1	MAGEA2			CKS1B	RAP1GAP			AMOTL2	SYT1
EXOC8	BPIL3	C11orf70	CIB4		GPR120	CCL3L1	AMIGO3	C1orf125			OGT	MAGOHB			CLCA4	RARB			AMPD2	SYT7
EXOSC4	BRD8	C11orf72	CIR1		GPR81	CCL4	AMMECR1	C1orf126			ORAI1	MAP2K3			CLDN18	RASSF1			AMPH	TBK1
EXOSC8	BRD9	C11orf75	CKAP2		GPT2	CCL4L1	AMMECR1L	C1orf137			OTX2	MAP4K1			CLDN9	RASSF5			AMT	TBX2
EXOSC9	BREA2	C11orf83	CKS1B		GPX4	CCL5	AMOTL2	C1orf150			PAK2	MAPK9			CLK1	RB1			AMY1A	TBX3
FAM105B	BRS3	C12orf28	CLCA2		GRAMD1B	CCL8	AMPD2	C1orf190			PAK4	MARCHF5			CLK2	RBL1			AMY2A	TEAD1
FAM108B1	BRSK2	C12orf36	CLCA4		GRAMD3	CCNB1IP1	AMPH	C1orf21			PBRM1	MCAM			CLK2P	RBL2			AMY2B	TERF2
FAM135A	BSN	C12orf52	CLDN18		GRID2	CCNJL	AMT	C1orf210			PCGF2	MCL1			CLK4	RBP1			AMZ2	TERT
FAM177B	BSND	C13orf28	CLDN9		GRIN2B	CCR4	AMY1A	C1orf227			PDCD10	MCM3AP			CLNS1A	RBPJ			AMZ2P1	TFG
FAM198A	BSX	C13orf36	CLK1		GSTO1	CCRL1	AMY2A	C1orf38			PDGFB	MCM7			CLRN3	RELA			ANAPC10	TGFB2
FAM3C	BTBD7	C14orf104	CLK2		GULP1	CD163L1	AMY2B	C1orf59			PDIK1L	MDC1			CMPK1	RELB			ANAPC16	TGFBR1
FAM40B	BTF3P11	C14orf109	CLK2P		GYG1	CD1C	AMZ2	C1orf69			PDPK1	MDH1			CNPY1	ROMO1			ANAPC2	TLR4
FANCF	BTLA	C14orf118	CLK4		GYG2	CD1E	AMZ2P1	C1orf77			PDZD2	MDK			CNPY4	RPL11			ANGEL1	TLR8
FAR1	BTN1A1	C14orf128	CLNS1A		GYS2	CD2	ANAPC10	C1orf85			PEA15	MDM2			CNTNAP4	RPS6KB1			ANGPT2	TNFSF13
FARSB	BTNL3	C14orf142	CLRN3		HEPACAM	CD200	ANAPC16	C1QA			PEBP1	ME1			COG3	RRP8			ANGPTL3	TP53I3
FBXO11	C10orf122	C14orf153	CMPK1		HHIP	CD22	ANAPC2	C1QB			PEX19	ME2			COG7	RTN4			ANGPTL4	TPR
FBXO28	C10orf137	C14orf156	CNPY1		HK1	CD226	ANGEL1	C1QC			PGR	MECP2			COL4A3BP	RUNX1			ANK1	TPX2
FBXO45	C10orf27	C14orf182	CNPY4		HRASLS	CD247	ANGPT2	C1QTNF6			PHB	MED12			COMTD1	SALL1			ANK2	TRDMT1
FCRL3	C10orf28	C14orf183	CNTNAP4		HRASLS5	CD27	ANGPTL3	C2			PI4KB	MEF2A			COPS7B	SELENBP1			ANKAR	TRPM7
FER1L4	C10orf31	C14orf2	COG3		HSD17B11	CD38	ANGPTL4	C20orf114			PIK3R5	MEIS2			COPZ2	SERPINB2			ANKFN1	TRPM8
FKBP14	C10orf35	C14orf21	COG7		HSPA12A	CD3D	ANK1	C20orf173			PIM1	MET			CPO	SERPINE1			ANKHD1-EIF4EBP3	TRRAP
FLJ35424	C10orf55	C14orf23	COL4A3BP		HSPB8	CD3E	ANK2	C20orf61			PIN1	MIF			CPS1	SFN			ANKLE2	TSC22D1
FLJ35934	C10orf78	C15orf27	COMTD1		ICA1	CD3G	ANKAR	C20orf62			PINX1	MKRN1			CPSF2	SFRP1			ANKMY2	TTK
FLJ41170	C10orf81	C15orf52	COPS7B		IDH1	CD40LG	ANKFN1	C21orf122			PITX1	MMP7			CPSF6	SIAH1			ANKRD11	TWIST1
FLJ41327	C10orf82	C15orf61	COPZ2		IDUA	CD48	ANKHD1-EIF4EBP3	C21orf59			PLA2G2A	MMP9			CR2	SIK1			ANKRD13A	TWIST2
FNTA	C10orf85	C16orf13	CPO		IGDCC4	CD69	ANKLE2	C21orf89			PLA2R1	MORF4L1			CREB3L1	SIN3B			ANKRD13B	TXN
FTSJ3	C10orf90	C16orf42	CPS1		IGF1R	CD74	ANKMY2	C22orf31			PML	MRTFA			CRIPAK	SLC13A3			ANKRD13C	TYMS
FTSJD1	C10orf91	C16orf7	CPSF2		IGFBP6	CD83	ANKRD11	C22orf9			PMVK	MRTFB			CRISP1	SLC31A2			ANKRD16	UBE2C
FYTTD1	C10orf92	C16orf72	CPSF6		IL17RE	CD8A	ANKRD13A	C2orf29			PNPT1	MSN			CRNKL1	SLC5A2			ANKRD18B	UBE2I
FZD3	C10orf95	C16orf73	CR2		INSIG1	CD96	ANKRD13B	C2orf46			POU3F1	MTDH			CRYBB2P1	SMAD3			ANKRD20B	UBE2N
G3BP1	C10orf96	C17orf104	CREB3L1		IP6K2	CDC26	ANKRD13C	C2orf52			POU5F1	MTHFD2			CRYGS	SMAD5			ANKRD23	UBE2V1
G3BP2	C10orf99	C17orf37	CRIPAK		ITGAV	CDH11	ANKRD16	C2orf56			PPARG	MTOR			CRYL1	SMARCB1			ANKRD26	UBE2V2
GABBR1	C11orf16	C17orf39	CRISP1		ITSN1	CDH23	ANKRD18B	C3AR1			PPP2R1A	MUC4			CRYZL1	SMURF2			ANKRD27	UBE3A
GADD45G	C11orf35	C17orf76	CRNKL1		IWS1	CDK16	ANKRD20B	C3orf30			PPP2R5A	MUS81			CSN1S2AP	SOCS1			ANKRD28	USP1
GALNT1	C11orf36	C17orf81	CRYBB2P1		KANK4	CDK5RAP3	ANKRD23	C3orf46			PRKCD	MYBBP1A			CST9	SOD2			ANKRD30A	WEE1
GAPVD1	C11orf40	C17orf82	CRYGS		KCND1	CEACAM19	ANKRD26	C3orf51			PRKCH	MYBL2			CSTT	SORBS2			ANKRD31	WIPI1
GAR1	C11orf42	C17orf90	CRYL1		KCND2	CECR2	ANKRD27	C3orf79			PRKD1	MYC			CTDNEP1	SOX1			ANKRD32	WNT7B
GCHFR	C11orf66	C17orf95	CRYZL1		KCTD1	CEP110	ANKRD28	C4orf39			PRODH	MYCN			CTNNA2	SOX5			ANKRD33B	WRN
GDI2	C11orf76	C18orf19	CSN1S2AP		KCTD16	CEP164	ANKRD30A	C5AR1			PROX1	MYD88			CTSL3	SP1			ANKRD34A	WSB1
GEMIN5	C11orf85	C19orf25	CST9		KIAA1239	CEP170	ANKRD31	C5orf17			PTGS2	MYLK			CTU2	SPI1			ANKRD34C	WT1
GHDC	C11orf86	C19orf53	CSTT		KIFC3	CEP170P1	ANKRD32	C5orf22			PTTG1	NACC1			CUL9	SPOP			ANKRD36BP1	WWP1
GK	C11orf88	C19orf62	CTDNEP1		KLB	CEP290	ANKRD33B	C5orf50			PURB	NAMPT			CWC22	SREBF1			ANKRD37	XPC
GMFB	C11orf89	C19orf68	CTNNA2		KPNA4	CEP78	ANKRD34A	C6orf105			RAF1	NANOG			CXCL6	SRSF1			ANKRD40	YAP1
GNPDA2	C11orf92	C19orf70	CTSL3		KRT222	CEPT1	ANKRD34C	C6orf142			RAP1GAP	NBN			CXorf23	SSX2			ANKRD45	YBX1
GOLT1B	C11orf95	C1orf115	CTU2		KTN1	CERCAM	ANKRD36BP1	C6orf150			RARB	NBR1			CXorf41	STAG2			ANKRD46	YWHAB
GORASP2	C12orf12	C1orf122	CUL9		LAMB3	CERK	ANKRD37	C6orf192			RASSF1	NCAPG2			CXorf64	STAT3			ANKRD49	ZDHHC3
GOSR1	C12orf34	C1orf129	CWC22		LBH	CES2	ANKRD40	C6orf218			RASSF5	NEDD4			CYB5B	STAT5A			ANKRD52	ZMAT3
GPATCH2	C12orf37	C1orf151	CXCL6		LEP	CETN2	ANKRD45	C6orf223			RB1	NEK1			CYLC2	STAT5B			ANKRD54	ZMPSTE24
GPR89B	C12orf42	C1orf170	CXorf23		LGALS12	CFH	ANKRD46	C6orf58			RBL1	NEK2			CYP4A22	STAT6			ANKRD6	ZMYND11
GRPEL1	C12orf50	C1orf180	CXorf41		LHCGR	CFHR1	ANKRD49	C7orf23			RBL2	NEK6			CYP4F22	STK4			ANKS1A	ZNF207
GRPEL2	C12orf59	C1orf186	CXorf64		LIPE	CFHR3	ANKRD52	C7orf31			RBM38	NEK9			CYP4Z2P	STK40			ANKS3	ZNF217
GSPT1	C12orf61	C1orf198	CYB5B		LMO3	CFI	ANKRD54	C7orf61			RBP1	NF1			CYTH3	SUMO2			ANKS6
GTF2F2	C12orf74	C1orf43	CYLC2		LOC100190938	CHD3	ANKRD6	C7orf68			RBPJ	NFE2L2			D4S234E	SUMO3			ANKZF1
HARS	C13orf39	C1orf56	CYP4A22		LOC138412	CHPT1	ANKS1A	C8orf17			RELA	NFKB2			DAK	SYK			ANO4
HAT1	C14orf102	C1orf57	CYP4F22		LOC283392	CHRAC1	ANKS3	C8orf4			RELB	NHEJ1			DALRD3	TAGLN			ANO5
HAUS6	C14orf105	C1orf66	CYP4Z2P		LOC284232	CHRNA5	ANKS6	C8orf47			RNASEL	NIPA2			DCAF16	TBPL1			ANP32A
HDAC10	C14orf166B	C1orf99	CYTH3		LOC401052	CHRNA9	ANKZF1	C8orf56			ROMO1	NLK			DCPS	TGFB1I1			ANP32C
HDAC2	C14orf177	C1QBP	D4S234E		LOC646982	CHRNE	ANO4	C9orf144			RPL11	NPM1			DDX25	TGFBI			ANP32D
HDAC8	C14orf181	C20orf112	DAK		LPPR4	CHST6	ANO5	C9orf144B			RPS14	NR1H2			DDX42	TIGAR			ANPEP
HMGCR	C14orf184	C20orf160	DALRD3		LRP1	CHST7	ANP32A	C9orf152			RPS6KB1	NRF1			DDX53	TLR10			ANUBL1
HMGCS1	C14orf38	C20orf196	DCAF16		LRP12	CHSY3	ANP32C	C9orf170			RPTOR	NSUN2			DDX59	TLR2			ANXA2
HNRNPA1	C14orf56	C20orf20	DCPS		LRP1B	CIITA	ANP32D	C9orf27			RRP8	NTN4			DEFB110	TMEM9B			ANXA2P1
HNRNPA1P10	C14orf70	C20orf29	DDX25		LRRIQ3	CILP	ANPEP	C9orf53			RTN4	NUAK2			DEFB113	TNFSF15			ANXA2P2
HNRNPA3	C14orf80	C21orf118	DDX42		MAN1A1	CLDN12	ANUBL1	C9orf95			RUNX1	NUDT5			DEFB114	TOM1			ANXA2P3
HNRNPA3P1	C15orf2	C21orf128	DDX53		MAN2B2	CLEC1A	ANXA2	C9orf96			SALL1	NUTF2			DEFB116	TOP1			ANXA7
HNRNPC	C15orf32	C21orf7	DDX59		MAP2K6	CLEC2D	ANXA2P1	CA12			SELENBP1	OGG1			DEFB121	TOP3A			AP1B1
HNRNPH2	C15orf37	C21orf70	DEFB110		MAPK10	CLEC4A	ANXA2P2	CACNA1C			SERPINB2	OPA1			DEFB126	TP53			AP1G1
HNRNPM	C15orf43	C22orf13	DEFB113		MCOLN3	CLEC4F	ANXA2P3	CACNB3			SERPINE1	ORC1			DEFB135	TP53BP1			AP1M1
HNRNPU	C15orf44	C22orf24	DEFB114		MDFI	CLMN	ANXA5	CADM1			SFN	OXTR			DENND4C	TP53BP2			AP1S1
HNRPDL	C15orf53	C22orf32	DEFB116		ME1	CLPP	ANXA7	CALCRL			SFRP1	P2RY14			DEPDC1	TP63			AP1S3
HOXD9	C15orf55	C22orf39	DEFB121		MEGF6	CLPTM1	AP1B1	CALML4			SIAH1	P3H1			DGKE	TRIM28			AP2A1
HPRT1	C16orf11	C2orf24	DEFB126		MEST	CLU	AP1G1	CAMK2B			SIK1	PAPSS2			DHFR	TXNIP			AP2A2
HSP90AA1	C16orf58	C2orf47	DEFB135		METTL7A	CMA1	AP1M1	CAMK2D			SIN3B	PARK7			DHFRL1	TYK2			AP2B1
HSP90AA2	C16orf59	C2orf66	DENND4C		MGC45800	CMPK2	AP1S1	CAMKK2			SLC13A3	PARP1			DHRS1	ULK3			AP2M1
HSP90AA4P	C16orf62	C2orf7	DEPDC1		MGLL	CMTM8	AP1S3	CAP1			SLC31A2	PATZ1			DHRS12	USP28			AP2S1
HSP90AA5P	C16orf71	C2orf80	DGKE		MGST1	CNKSR1	AP2A1	CAPG			SLC5A2	PAX8			DHRS3	VCAN			AP3B2
HSP90AA6P	C16orf74	C2orf88	DHFR		MIR1247	CNST	AP2A2	CAPN11			SMAD1	PDCD11			DHX40	VENTX			AP3D1
HSP90AB1	C16orf81	C3orf14	DHFRL1		MIR218-1	CNTLN	AP2B1	CAPZA1			SMAD3	PDCD4			DIP2A	WIF1			AP3M2
HSP90AB2P	C16orf82	C3orf15	DHRS1		MIR218-2	CNTN4	AP2M1	CARD10			SMAD5	PELP1			DIP2B	WNT16			AP3S2
HSP90AB3P	C16orf85	C3orf39	DHRS12		MKX	COBL	AP2S1	CARD11			SMARCB1	PES1			DIS3L2	WNT5A			AP4S1
HSP90B3P	C16orf86	C3orf59	DHRS3		MLLT11	COL12A1	AP3B2	CARD16			SMURF2	PHB2			DISP1	XPO1			APBA1
HSPA14	C17orf102	C3orf62	DHX40		MLXIPL	COL14A1	AP3D1	CARD6			SOCS1	PHGDH			DKFZP686I15217	YPEL3			APBB3
HSPA4	C17orf105	C3orf64	DIP2A		MMP2	COL15A1	AP3M2	CARHSP1			SOD2	PINK1			DKK4	ZCCHC10			APC
HSPA8	C17orf42	C3orf67	DIP2B		MMP28	COL16A1	AP3S2	CASC5			SORBS2	PIR			DMC1	ZFP36			APCDD1
HSPD1	C17orf46	C3orf75	DIS3L2		MMRN1	COL1A1	AP4S1	CASP10			SOX1	PLD2			DMRT3				APEX2
HSPE1	C17orf50	C3orf78	DISP1		MOSC1	COL1A2	APBA1	CASP4			SOX2	PLK1			DMXL1				APIP
HUS1	C17orf59	C4BPB	DKFZP686I15217		MRAP	COL24A1	APBB3	CASP5			SOX5	PON1			DNAH6				APITD1-CORT
IDI1	C17orf64	C4orf11	DKK4		MSRB3	COL3A1	APC	CASP6			SP1	POT1			DNAJC13				APLN
ING3	C17orf66	C4orf14	DMC1		MURC	COL5A1	APCDD1	CASP8			SPARC	PPARGC1A			DNAJC24				APLP1
INTS12	C17orf73	C4orf31	DMRT3		MYCBP2	COL5A2	APEX2	CBR3			SPI1	PPIB			DNER				APLP2
INTS7	C17orf74	C5orf51	DMTF1		MYL12A	COL6A2	APIP	CBX8			SPIN1	PPM1B			DNM3				APOA1
IPO7	C17orf78	C5orf55	DMXL1		MYO18B	COL8A1	APITD1-CORT	CCDC109B			SPOP	PPM1D			DOK5				APOBEC3C
IPPK	C17orf96	C6orf125	DNAH6		MYO5C	COLEC11	APLN	CCDC138			SREBF1	PPP1R13B			DPPA2				APOL1
ISYNA1	C17orf99	C6orf129	DNAJC13		MYOC	COLQ	APLP1	CCDC18			SRSF1	PRKAA2			DUSP16				APOO
ITCH	C18orf16	C6orf136	DNAJC24		MYPN	COMP	APLP2	CCDC23			SSX2	PRKD2			DUXA				APP
JKAMP	C18orf2	C6orf141	DNER		NAT8L	COPS3	APOA1	CCDC40			STAG2	PRKDC			DVL2				APPL1
KATNA1	C18orf26	C6orf154	DNM3		NEK7	COX7A1	APOBEC3C	CCDC48			STAT1	PRKN			DYDC2				APRT
KBTBD2	C18orf54	C6orf225	DOK5		NELL2	CP	APOL1	CCDC64			STAT3	PRMT1			DYNLRB2				APTX
KBTBD8	C18orf56	C6orf226	DPPA2		NET1	CPAMD8	APOO	CCDC87			STAT5A	PRMT6			EAPP				AQP1
KCNK5	C19orf20	C6orf89	DUSP16		NHS	CPE	APP	CCL18			STAT5B	PRPF19			EDARADD				AQP11
KIAA1257	C19orf21	C7orf13	DUXA		NKD1	CPEB1	APPL1	CCL19			STAT6	PSMA2			EDDM3B				AQP7
KIAA1683	C19orf26	C7orf25	DVL2		NMB	CPLX4	APRT	CCL23			STK32C	PSMA5			EDN2				AQR
KIAA1826	C19orf29	C7orf55	DYDC2		NNAT	CPSF3L	APTX	CCNA2			STK4	PSMB1			EFCAB1				AR
KLHDC10	C19orf30	C7orf59	DYNLRB2		NR1H3	CPSF4L	AQP1	CCNB1			STK40	PSMB5			EFHC1				ARAP3
KLHDC8B	C19orf33	C7orf70	EAPP		NR2F1	CPT1C	AQP11	CCNB2			SUMO2	PSMD14			EHMT2				ARCN1
KLHL15	C19orf34	C7orf72	EDARADD		NRAP	CPXM2	AQP7	CCNE2			SUMO3	PTEN			EIF3C				AREG
KLHL8	C19orf35	C8orf22	EDDM3B		NTRK2	CRABP2	AQR	CCR1			SYK	PTK2			ELAC1				ARF1
KLHL9	C19orf39	C8orf31	EDN2		OLFM1	CREB3L2	AR	CD109			TAGLN	PTPN6			ELP1P				ARF3
KPNA1	C19orf45	C8orf38	EFCAB1		OLFML3	CREB5	ARAP3	CD14			TBPL1	PYGL			ELP2				ARF4
KPNA3	C19orf46	C8orf55	EFHC1		OR2A20P	CREBL2	ARCN1	CD160			TGFB1I1	RACGAP1			ENGASE				ARF6
KPNB1	C19orf57	C8orf59	EHMT2		OR2A4	CRHBP	AREG	CD180			TGFBI	RACK1			ENKUR				ARFGAP1
KRAS	C19orf67	C8orf79	EIF3C		OR2A7	CRIP1	ARF1	CD1A			TIGAR	RAD21			ENTPD5				ARFGAP3
KRR1	C19orf71	C9orf11	ELAC1		OR2A9P	CRISPLD1	ARF3	CD1D			TLR10	RAD23B			EP400NL				ARFIP2
LARP1B	C19orf77	C9orf37	ELP1P		OSR2	CRYAB	ARF4	CD200R1			TLR2	RAD51C			EPC1				ARG2
LARP4	C1orf100	C9orf46	ELP2		OSTN	CRYGD	ARF6	CD28			TLR3	RAN			EPHA4				ARHGAP1
LARS	C1orf106	C9orf5	ENGASE		PABPC5	CSDC2	ARFGAP1	CD300A			TMEM9B	RANBP9			ERC1				ARHGAP12
LCLAT1	C1orf111	C9orf86	ENKUR		PAFAH1B1	CTCFL	ARFGAP3	CD300C			TNFSF15	RAPGEF4			ERCC8				ARHGAP23
LEMD3	C1orf127	C9orf91	ENTPD5		PALM	CTGF	ARFIP2	CD300LB			TOM1	RASSF4			ERLEC1				ARHGAP29
LGI4	C1orf130	CA11	EP400NL		PC	CTHRC1	ARG2	CD300LF			TOP1	RBBP4			ERLIN2				ARHGAP32
LHX9	C1orf135	CA14	EPC1		PCDH19	CTLA4	ARHGAP1	CD33			TOP3A	RBM39			ESCO1				ARHGAP33
LIG1	C1orf14	CA8	EPHA4		PCID2	CTNNA1	ARHGAP12	CD37			TP53	RBP2			EXOC5				ARHGAP39
LIG4	C1orf141	CAB39	ERC1		PCK1	CTSG	ARHGAP23	CD4			TP53BP1	RBX1			EXOSC3				ARHGDIA
LIN7C	C1orf157	CABP1	ERCC8		PCSK5	CTSK	ARHGAP29	CD40			TP53BP2	RCC1			EZH1				ARHGDIG
LMF1	C1orf158	CABYR	ERLEC1		PDE3B	CTSW	ARHGAP32	CD5			TP53INP1	RECK			F3				ARHGEF1
LOC100130581	C1orf159	CACNA2D3	ERLIN2		PDGFRL	CUTC	ARHGAP33	CD52			TP63	RECQL4			FABP12				ARHGEF15
LOC100131506	C1orf167	CACNB2	ESCO1		PDP2	CX3CL1	ARHGAP39	CD53			TRIM28	RHOA			FAM106A				ARHGEF17
LOC100132346	C1orf172	CADM4	EXOC5		PDZRN4	CX3CR1	ARHGDIA	CD68			TXNIP	RNASEH2A			FAM106C				ARHGEF18
LOC202181	C1orf173	CALCOCO2	EXOSC3		PECR	CXCL10	ARHGDIG	CD72			TYK2	RNASEH2B			FAM108A1				ARHGEF37
LOC284751	C1orf177	CALD1	EZH1		PFKFB1	CXCL11	ARHGEF1	CD80			UBTD1	RPS9			FAM115A				ARHGEF4
LOC494141	C1orf182	CALM3	F3		PFKFB3	CXCL12	ARHGEF15	CD84			ULK3	RRAD			FAM116A				ARHGEF40
LOC646214	C1orf187	CALML6	FABP12		PLD3	CXCL14	ARHGEF17	CD86			USP28	RRAS2			FAM120B				ARHGEF6
LOC646813	C1orf191	CAND1	FAM106A		PLEKHA1	CXCL9	ARHGEF18	CD9			VCAN	RRM1			FAM120C				ARHGEF7
LRP3	C1orf194	CAPN10	FAM106C		PLEKHG6	CXCR4	ARHGEF37	CDC20			VENTX	RRM2			FAM13C				ARHGEF9
LRRC40	C1orf200	CAPNS1	FAM108A1		PLIN1	CXCR7	ARHGEF4	CDC25B			WIF1	RRM2B			FAM149B1				ARID1A
LRRC4B	C1orf211	CAPZA2	FAM115A		PNPLA3	CYP4B1	ARHGEF40	CDC42SE2			WNT16	RUVBL2			FAM164A				ARIH2
LRRC4C	C1orf222	CAPZA3	FAM116A		PODN	CYP4Z1	ARHGEF6	CDC45			WNT5A	S100A6			FAM178A				ARL1
LRRIQ1	C1orf223	CARD17	FAM120B		PON3	CYP7B1	ARHGEF7	CDC5L			XAF1	SAMHD1			FAM188A				ARL17A
LSM14A	C1orf228	CARD18	FAM120C		PPARG	CYSLTR1	ARHGEF9	CDCA5			XPO1	SAT2			FAM199X				ARL3
LYAR	C1orf229	CARD8	FAM13C		PPFIA4	CYTIP	ARID1A	CDCP1			YPEL3	SDC1			FAM21A				ARL4A
LYPD6	C1orf35	CARS2	FAM149B1		PPP1R1B	DACT1	ARID3A	CDCP2			ZCCHC10	SELENOH			FAM21B				ARL4D
LYSMD3	C1orf46	CATSPER3	FAM164A		PPP2CA	DAP	ARIH2	CDH1			ZFP36	SENP1			FAM21C				ARL5B
LZIC	C1orf49	CATSPERG	FAM178A		PPP2R1B	DBC1	ARL1	CDH13				SENP7			FAM24A				ARL6IP5
M6PR	C1orf64	CAV3	FAM188A		PRKAR2B	DBNDD2	ARL17A	CDH17				SETD1A			FAM26D				ARL8A
MAGOH	C1orf65	CC2D1A	FAM199X		PRR5	DCAF5	ARL3	CDH2				SGK1			FAM47E				ARMC2
MAP1LC3B2	C1orf68	CCDC106	FAM21A		PSMD1	DCHS1	ARL4A	CDH3				SIRT1			FAM48A				ARMC4
MAP2K4	C1orf86	CCDC126	FAM21B		PTCHD3	DCP2	ARL4D	CDHR1				SIRT2			FAM71C				ARMC5
MAP4K1	C1orf87	CCDC148	FAM21C		PTGER3	DDAH2	ARL5B	CDK1				SIRT3			FAM82A1				ARMC6
MAPK14	C1orf91	CCDC158	FAM24A		PTGIS	DDB2	ARL6IP5	CDKL5				SIRT6			FAM98B				ARMC7
MAPK6	C1orf92	CCDC28B	FAM26D		PTPLB	DDX19B	ARL8A	CDKN2A				SIRT7			FANCE				ARMC8
MARS2	C1orf94	CCDC56	FAM47E		PTPRF	DDX26B	ARMC2	CDKN2C				SIX1			FANCM				ARMCX1
MED20	C1QL1	CCDC57	FAM48A		PTPRS	DDX58	ARMC4	CDKN3				SKP2			FAU				ARMCX3
MED21	C1QL2	CCDC58	FAM71C		PYGL	DDX60	ARMC5	CDS1				SLC16A7			FBXL2				ARMCX5
METAP2	C1QL3	CCDC69	FAM82A1		RAB21	DDX60L	ARMC6	CELA3A				SLC25A5			FBXO43				ARMCX6
METTL4	C1QL4	CCDC74A	FAM98B		RAB3C	DENND4B	ARMC7	CENPE				SLC52A1			FBXO8				ARNT2
MFAP3	C1QTNF4	CCDC81	FANCE		RARRES2	DGCR2	ARMC8	CENPF				SMAD2			FCRL5				ARNTL
MGAT3	C1QTNF5	CCDC82	FANCM		RASGRF2	DGKI	ARMCX1	CENPI				SMAD6			FCRLA				ARPC1A
MIB1	C1QTNF8	CCDC85C	FAU		RASGRP3	DHX30	ARMCX3	CENPK				SMARCA2			FEZ2				ARPC2
MIER3	C20orf123	CCDC88C	FBXL2		RBP4	DHX58	ARMCX5	CENPW				SMARCA4			FGD4				ARPC3
MINPP1	C20orf134	CCDC90A	FBXO4		REEP1	DKFZp451A211	ARMCX6	CEP152				SMARCD1			FGD5				ARPC4
MIOS	C20orf135	CCDC92	FBXO43		RELN	DKK2	ARNT2	CEP55				SMC1A			FGF5				ARPC5
MIR135A1	C20orf141	CCL16	FBXO8		RET	DLG3	ARNTL	CEP70				SMC2			FGFR1OP				ARPM1
MIR323	C20orf144	CCNA1	FCRL5		RETSAT	DMPK	ARPC1A	CETN1				SMG1			FGFR4				ARRDC1
MLLT6	C20orf151	CCNH	FCRLA		RGNEF	DNAH1	ARPC2	CETP				SNAI1			FGG				ARRDC4
MMAA	C20orf152	CCNL1	FEZ2		RGS22	DNAH3	ARPC3	CFB				SOD1			FIGNL1				ARSA
MMGT1	C20orf181	CCNY	FGD4		RHOU	DNAJC16	ARPC4	CFP				SOX4			FKSG2				ARSB
MOBKL1B	C20orf185	CCR10	FGD5		RNF115	DNASE1L3	ARPC5	CFTR				SPAG9			FKSG83				ARSK
MOCS3	C20orf186	CCR7	FGF5		RNF157	DNM1	ARPM1	CGN				SPHK1			FKTN				ARV1
MORF4L2	C20orf195	CD244	FGFR1OP		RNF212	DNM2	ARRDC1	CHIT1				SRC			FLJ20712				ARVCF
MOSPD1	C20orf201	CD300LG	FGFR4		RPS6KL1	DOCK4	ARRDC4	CHST15				SRF			FLJ25694				ARVP6125
MPHOSPH10	C20orf70	CD58	FGG		RSPO3	DOCK7	ARSA	CIDEB				SRSF2			FLJ27243				AS3MT
MPHOSPH6	C20orf79	CD82	FIGNL1		S100B	DOCK9	ARSB	CIT				SRSF3			FLJ27255				ASAH2
MPP5	C20orf85	CDC14A	FKSG2		SAA1	DOHH	ARSK	CKAP2L				STN1			FLJ35409				ASAM
MPZL3	C20orf90	CDC34	FKSG83		SAA2	DOK4	ARV1	CKM				STUB1			FLJ39061				ASAP1
MRFAP1	C21orf104	CDC42SE1	FKTN		SAA3P	DPEP2	ARVCF	CLCN3				SUPT5H			FLJ39639				ASB10
MRPL14	C21orf105	CDH24	FLJ20712		SAMD4A	DPF1	ARVP6125	CLCN6				SUV39H1			FLJ44874				ASB11
MRPL18	C21orf125	CDIPT	FLJ25694		SCARA5	DPPA5	AS3MT	CLDN1				SUZ12			FLJ44896				ASB14
MRPL32	C21orf129	CDK18	FLJ27243		SCARB1	DPT	ASAH1	CLDN10				SYT1			FLJ45139				ASB15
MRPL47	C21orf30	CDK5RAP2	FLJ27255		SCD	DPYSL3	ASAH2	CLDN15				SYT7			FMR1				ASB16
MRPL9	C21orf45	CDKN2AIPNL	FLJ35409		SCHIP1	DRG1	ASAM	CLDN4				TACC3			FN3KRP				ASB17
MTERF	C21orf56	CDKN2B	FLJ39061		SCNN1B	DSC2	ASAP1	CLDN6				TBK1			FOXP1				ASB2
MTMR6	C21orf58	CDR1	FLJ39639		SEMA4F	DSEL	ASB10	CLDN7				TBX2			FPGT				ASB4
MTMR9	C21orf88	CECR5	FLJ44874		SERPINF1	DTX4	ASB11	CLEC10A				TBX3			FRAT2				ASB6
MTRR	C21orf90	CECR6	FLJ44896		SERPING1	DUOX1	ASB14	CLEC12A				TEAD1			FRG1				ASB8
NAA20	C21orf93	CELSR2	FLJ45139		SESTD1	DUS1L	ASB15	CLEC14A				TEAD4			FRG2				ASB9
NAA25	C22orf15	CEP250	FMR1		SFMBT1	DUSP13	ASB16	CLEC2B				TERF2			FRG2B				ASCC2
NAA50	C22orf23	CGA	FN3KRP		SFXN1	DVL1	ASB17	CLEC4D				TERT			FRMPD2				ASF1A
NAE1	C22orf33	CH25H	FOXP1		SGK2	DYNC1I1	ASB2	CLEC4E				TFDP1			FSD1L				ASH2L
NAF1	C22orf37	CHADL	FPGT		SHMT1	DYNC2LI1	ASB4	CLEC4G				TFG			FSHB				ASL
NAPG	C22orf42	CHAF1A	FRAT2		SLC14A2	DYRK3	ASB6	CLEC6A				TGFB2			FUNDC2P2				ASMT
NECAP1	C22orf45	CHCHD1	FRG1		SLC19A3	DYSF	ASB8	CLEC7A				TGFBR1			FUT1				ASMTL
NFX1	C2CD4A	CHCHD10	FRG2		SLC22A3	DZIP1	ASB9	CLECL1				TIMELESS			FUT10				ASMTL-AS
NFYB	C2CD4B	CHCHD3	FRG2B		SLC24A3	E2F5	ASCC2	CLIC2				TLR4			FUT9				ASNS
NGDN	C2CD4C	CHCHD4	FRMPD2		SLC25A1	ECHDC3	ASF1A	CLIC5				TLR8			FXC1				ASNSD1
NKAPL	C2orf14	CHCHD5	FSD1L		SLC25A6	ECM2	ASH2L	CLLU1OS				TNFSF13			FZD1				ASPHD2
NMD3	C2orf16	CHDH	FSHB		SLC26A7	EDA	ASL	CLSTN3				TOPBP1			FZD6				ASPRV1
NME7	C2orf19	CHGB	FUNDC2P2		SLC29A4	EDA2R	ASMT	CMTM1				TP53I3			FZR1				ASRGL1
NMUR1	C2orf27B	CHID1	FUT1		SLC7A10	EEF1A2	ASMTL	CMTM3				TPP1			GABRA2				ASTN1
NOL10	C2orf39	CHKA	FUT10		SLED1	EFEMP1	ASMTL-AS	CMTM6				TPR			GABRB3				ASTN2
NOL11	C2orf42	CHMP7	FUT9		SLIT3	EGLN1	ASNS	CMTM7				TPX2			GABRE				ASXL1
NOL7	C2orf43	CHN2	FXC1		SMAP1	EIF1	ASNSD1	CMYA5				TRA2B			GABRR2				ASXL2
NPAS3	C2orf48	CHP	FZD1		SMPX	EIF2AK2	ASPHD2	CNIH3				TRDMT1			GABRR3				ATAD1
NPDC1	C2orf50	CHPF	FZD6		SNAP25	ELAVL3	ASPRV1	CNN2				TRPM7			GALC				ATAD2
NSFL1C	C2orf53	CHRM3	FZR1		SNCG	EMCN	ASRGL1	CNP				TRPM8			GALNT11				ATAD3A
NSMCE2	C2orf54	CHRNA3	GABRA2		SNTG2	EML4	ASTN1	CNPY3				TRRAP			GALNT8				ATAD3B
NSUN2	C2orf55	CHRNA6	GABRB3		SNX33	EMP2	ASTN2	CNRIP1				TSC22D1			GATAD1				ATAD3C
NSUN4	C2orf57	CHST11	GABRE		SOX5	EMR3	ASXL1	CNTN6				TTK			GBA3				ATAD5
NUDCD2	C2orf62	CHST9	GABRR2		SPARCL1	ENC1	ASXL2	CNTROB				TWIST1			GCC2				ATE1
NUFIP2	C2orf65	CIB1	GABRR3		SPATA6	ENO2	ATAD1	COL11A1				TWIST2			GCLC				ATF1
NUMA1	C2orf70	CIB2	GALC		SPATA9	ENPP1	ATAD2	COL23A1				TXN			GCM1				ATF4
NUP153	C2orf77	CINP	GALNT11		ST6GALNAC6	ENPP2	ATAD3A	COL6A1				TYMS			GDAP2				ATF5
NUP155	C2orf78	CISD1	GALNT8		STAB2	ENTPD1	ATAD3B	COLEC10				UBE2C			GDPD3				ATF6
NUP160	C2orf81	CITED4	GATAD1		STAT5A	EOMES	ATAD3C	CORO1A				UBE2I			GEMIN8				ATF7IP2
NUP88	C2orf82	CKB	GBA3		STBD1	EPAS1	ATAD5	CORO1B				UBE2N			GEMIN8P4				ATG10
NXF3	C2orf85	CLC	GCC2		STK32A	EPB41L1	ATE1	CORO2A				UBE2V1			GEN1				ATG14
ODC1	C3orf19	CLCN2	GCLC		STON1-GTF2A1L	EPB41L2	ATF1	COTL1				UBE2V2			GFPT1				ATG16L1
OGFOD1	C3orf20	CLDN5	GCM1		STOX1	EPHA3	ATF3	COX6A2				UBE3A			GJA5				ATG4C
OR1J1	C3orf22	CLEC11A	GDAP2		STRN	EPHB3	ATF4	COX7B2				UHRF1			GLMN				ATIC
OR52K1	C3orf24	CLEC2A	GDPD3		STRN3	EPN1	ATF5	CPA3				USP1			GLOD4				ATP10B
OR52R1	C3orf27	CLN8	GEMIN8		SUDS3	EPSTI1	ATF6	CPA4				UTP6			GLTSCR1				ATP11B
ORAI3	C3orf38	CLPX	GEMIN8P4		SYBU	ERAL1	ATF7IP	CPA5				VDR			GLTSCR2				ATP13A1
OTUD4	C3orf47	CMAS	GEN1		SYT1	ERAP2	ATF7IP2	CPB1				VEGFA			GML				ATP13A2
OTUD6B	C3orf49	CMC1	GFPT1		SYT15	ERMAP	ATG10	CPEB4				WEE1			GMPR2				ATP13A3
PABPC4	C3orf56	CMKLR1	GJA5		SYTL4	ERP27	ATG12	CPM				WIPI1			GNB5				ATP13A4
PAFAH1B2	C3orf63	CNGA1	GKN1		TACR1	ESRRA	ATG14	CPNE2				WNT2			GNG5				ATP1A1
PAK2	C3orf65	CNN3	GLMN		TARSL2	EVI5L	ATG16L1	CR1				WNT7B			GOLGA8B				ATP1A2
PANK3	C3orf77	CNOT6L	GLOD4		TBL1Y	EVL	ATG4C	CR1L				WRN			GOLPH3L				ATP1A3
PAPOLA	C3P1	COBRA1	GLTSCR1		TBX18	EXT1	ATIC	CRIP3				WSB1			GPATCH1				ATP1B2
PARP10	C4BPA	COG1	GLTSCR2		TC2N	EXTL3	ATP10B	CRNN				WT1			GPATCH8				ATP1B3
PCGF5	C4orf17	COG2	GML		TCF7L2	F10	ATP11B	CRP				WWP1			GPR110				ATP2B4
PDCD10	C4orf21	COL10A1	GMPR2		TF	F2R	ATP13A1	CRTAC1				XIAP			GPR162				ATP5A1
PDE4D	C4orf26	COL6A5	GNB5		TFF3	F2RL2	ATP13A2	CRTAM				XPC			GPR50				ATP5B
PDE9A	C4orf27	COMMD4	GNG5		TGFBR3	FABP7	ATP13A3	CRYBB1				YAP1			GPX2				ATP5F1
PDRG1	C4orf35	COMMD7	GOLGA8B		THRSP	FADS2	ATP13A4	CSF1				YBX1			GRB7				ATP5G2
PDZD4	C4orf40	COPA	GOLPH3L		TIMM17A	FAIM	ATP1A1	CSF1R				YEATS4			GRIA3				ATP5H
PFDN2	C4orf45	COPS5	GPATCH1		TK2	FAIM3	ATP1A2	CSF2RA				YWHAB			GRIK1-AS				ATP5L
PGC	C4orf50	COPS6	GPATCH8		TLE1	FAM100A	ATP1A3	CSF2RB				YWHAZ			GRIK5				ATP5S
PGGT1B	C4orf6	COPS7A	GPR110		TMEM132C	FAM102B	ATP1B2	CSF3R				YY1			GRIP1				ATP6AP1
PGRMC2	C4orf7	COPZ1	GPR162		TMEM135	FAM107A	ATP1B3	CSPG4P1Y				ZDHHC3			GRIPAP1				ATP6AP1L
PHAX	C5orf20	COQ10A	GPR50		TMEM136	FAM107B	ATP2B4	CSPG4P5				ZEB1			GRM7				ATP6V0A4
PHF20	C5orf38	COQ9	GPX2		TMEM37	FAM111A	ATP5A1	CSRP1				ZFX			GRM8				ATP6V0B
PHF20L1	C5orf40	CORO6	GRB7		TNFSF12	FAM113B	ATP5B	CST11				ZMAT3			GSTA5				ATP6V0D1
PHTF2	C5orf52	COX10	GRIA3		TNN	FAM114A1	ATP5F1	CST3				ZMPSTE24			GSTTP1				ATP6V0E2
PIBF1	C5orf60	COX16	GRIK1-AS		TPRG1	FAM119B	ATP5G2	CST7				ZMYND11			GTF2E1				ATP6V1B1
PIPOX	C6orf10	COX17	GRIK5		TRHDE	FAM127B	ATP5H	CSTA				ZNF148			GTF2H3				ATP6V1B2
PLDN	C6orf100	COX3	GRIP1		TRHR	FAM127C	ATP5L	CSTB				ZNF207			GTF2I				ATP6V1E2
PLEKHA3	C6orf103	COX4I1	GRIPAP1		TSGA10	FAM134C	ATP5S	CTAGE15P				ZNF217			GTF3A				ATP6V1F
PLEKHF2	C6orf123	COX5A	GRM7		TSKU	FAM155B	ATP6AP1	CTAGE4							GTF3C3				ATP6V1G1
PLEKHG3	C6orf124	COX5B	GRM8		TSPAN4	FAM156A	ATP6AP1L	CTAGE6P							GTPBP6				ATP6V1G2
PLG	C6orf126	COX6B1	GSTA5		TTPA	FAM160A1	ATP6V0A2	CTBS							GTSCR1				ATP6V1G3
PLRG1	C6orf132	COX6C	GSTTP1		TTTY9A	FAM175A	ATP6V0A4	CTDSP2							GUCA1A				ATP8A1
PNPT1	C6orf146	COX7A2	GTF2E1		TUSC5	FAM18A	ATP6V0B	CTRL							GUCY1B2				ATP8B1
POLR1C	C6orf15	COX7B	GTF2H3		TYSND1	FAM198B	ATP6V0C	CTSB							GUSBP4				ATP8B2
POLR3F	C6orf168	COX7C	GTF2I		UBE3A	FAM19A2	ATP6V0D1	CTSC							GXYLT1				ATPAF1
POMP	C6orf201	COX8A	GTF3A		UCP1	FAM20B	ATP6V0E2	CTSE							GYPB				ATPAF2
POP4	C6orf208	CPLX3	GTF3C3		UGT3A2	FAM38B	ATP6V1B1	CTSH							H6PD				ATPBD4
PPHLN1	C6orf221	CPSF7	GTPBP6		UNC45A	FAM45A	ATP6V1B2	CTSL1							HACE1				ATPIF1
PPME1	C6orf222	CPT1A	GTSCR1		UNC5C	FAM46B	ATP6V1E2	CTSS							HACL1				ATRIP
PPP2CB	C6orf227	CPVL	GUCA1A		USP10	FAM58A	ATP6V1F	CTSZ							HAUS4				ATRNL1
PPP2R2A	C6orf25	CRAT	GUCY1B2		VCP	FAM70A	ATP6V1G1	CUL4B							HBII-52-28				ATRX
PPP2R3C	C6orf26	CRHR2	GUSBP4		VIT	FAM71D	ATP6V1G2	CUX1							HBZ				ATXN2L
PPP2R5E	C6orf52	CRISP3	GXYLT1		VKORC1L1	FAM78B	ATP6V1G3	CXADR							HCG8				ATXN3L
PPP4R2	C6orf54	CRLS1	GYPB		WASF3	FAM83B	ATP8A1	CXCL13							HDAC9				ATXN7
PPP6C	C7orf16	CSNK1G1	H6PD		WBP4	FANCL	ATP8B1	CXCL16							HEATR5B				ATXN7L3
PRDX1	C7orf33	CSNK1G3	HACE1		WEE1	FAP	ATP8B2	CXCR1							HELZ				AUH
PRELP	C7orf34	CSNK2B	HACL1		WNT5A	FASTKD5	ATPAF1	CXCR2							HEMK1				AUP1
PRKAA1	C7orf45	CSRNP1	HAUS4		XIRP2	FAT3	ATPAF2	CXorf21							HEPH				AVEN
PRMT3	C7orf51	CSRP2	HBII-52-28		XPR1	FBLIM1	ATPBD4	CXorf24							HERC4				AVIL
PRND	C7orf52	CSRP2BP	HBZ		YAF2	FBLN7	ATPIF1	CXorf48							HERC5				AVL9
PRPF38A	C7orf57	CSTF2T	HCG8		ZAK	FBN1	ATRIP	CXorf56							HHAT				AVPR1B
PRPF39	C7orf62	CSTL1	HDAC9		ZBTB43	FBRSL1	ATRNL1	CXorf59							HIP1				AXIN1
PRPF40A	C7orf66	CTAGE7P	HEATR5B		ZFHX4	FBXL18	ATRX	CXorf61							HIST1H2AC				AXIN2
PRPF4B	C8A	CTBP1	HELZ		ZNF117	FBXO17	ATXN2L	CXorf65							HIST1H4C				AXL
PRPS1	C8B	CTDSPL2	HEMK1		ZNF521	FBXO34	ATXN3L	CYBA							HMGB2				B3GALNT1
PRRT1	C8G	CTNNB1	HEPH			FCER1A	ATXN7	CYBASC3							HNRNPA1L2				B3GALT1
PS1TP4	C8orf54	CTNNBIP1	HERC4			FCGRT	ATXN7L3	CYBB							HOXB5				B3GALT6
PSMA2	C8orf58	CTNNBL1	HERC5			FCHSD1	AUH	CYGB							HOXB6				B3GALTL
PSMA3	C8orf74	CTNND1	HHAT			FCN1	AUP1	CYP2C9							HOXB7				B3GAT3
PSMA4	C8orf77	CUEDC1	HIP1			FCN3	AVEN	CYP2G1P							HOXC8				B3GNT1
PSMB1	C8orf80	CUEDC2	HIST1H2AC			FCRLB	AVIL	CYP2J2							HP1BP3				B3GNTL1
PSMC4	C8orf85	CUTA	HIST1H4C			FEM1A	AVL9	CYP2S1							HPS5				B4GALNT1
PSMC6	C8orf86	CXCL1	HMGB2			FEN1	AVPR1B	CYP3A4							HRASLS2				B4GALT1
PSMD10	C9orf128	CXCL2	HNRNPA1L2			FERMT1	AXIN1	CYTH1							HS2ST1				B4GALT2
PSMD11	C9orf131	CXorf1	HOXB5			FFAR3	AXIN2	CYTH4							HS6ST2				B4GALT3
PSMD12	C9orf135	CXorf19	HOXB6			FGF22	AXL	DAB2							HSD17B13				B4GALT4
PSMD14	C9orf140	CXorf40A	HOXB7			FGFRL1	B3GALNT1	DAB2IP							HSPA1L				B4GALT5
PSMD2	C9orf141	CYC1	HOXC8			FGL2	B3GALT1	DAPK1							HSPBP1				B4GALT7
PSME3	C9orf163	CYCS	HP1BP3			FIBIN	B3GALT6	DAPK2							HTT				B9D1
PTS	C9orf169	CYFIP2	HPS5			FIG4	B3GALTL	DAPP1							HYI				B9D2
PVRIG	C9orf172	CYHR1	HRAS			FIZ1	B3GAT3	DARC							IAPP				BACE1
PYROXD1	C9orf173	CYP2D7P1	HRASLS2			FKBP7	B3GNT1	DCAF4L2							ICAM2				BACE2
RAB11A	C9orf29	CYP2E1	HS2ST1			FLAD1	B3GNTL1	DCK							ICAM3				BACH1
RAB11FIP2	C9orf31	CYP3A43	HS6ST2			FLJ11292	B4GALNT1	DCLRE1B							IER5L				BAHD1
RAB14	C9orf50	CYP4F11	HSD17B13			FLJ32742	B4GALT1	DCX							IFIT5				BAI2
RAB1A	C9orf62	CYP4F3	HSPA1L			FLJ34690	B4GALT2	DDI1							IFNA2				BAK1
RAB3GAP1	C9orf71	CYYR1	HSPBP1			FLJ39632	B4GALT3	DDIT4							IFT140				BAMBI
RAB5A	C9orf78	DAAM2	HTT			FLJ45684	B4GALT4	DDX24							IFT80				BANP
RAB6A	C9orf79	DAB1	HYI			FLNC	B4GALT5	DEF6							IGKV1D-8				BAT5
RAB7A	C9orf85	DAG1	IAPP			FLRT2	B4GALT7	DEFB104A							IK				BATF
RABGEF1	C9orf98	DAGLA	ICAM2			FLT1	B9D1	DEFB128							IKZF2				BATF3
RABGGTB	CA10	DAP3	ICAM3			FLT3LG	B9D2	DEFB130							IL12A				BAX
RAD23B	CA6	DBI	IER5L			FLT4	BACE1	DEFB131							IMPG2				BBS1
RALA	CA7	DCAF11	IFIT5			FMNL3	BACE2	DEFB133							INE1				BBS12
RALB	CA9	DCAF4L1	IFNA2			FMO1	BACH1	DEFB134							ING4				BBS2
RANBP6	CABP2	DCDC1	IFT140			FMOD	BAHD1	DEFB136							INHA				BBS4
RAP1A	CABP4	DCI	IFT80			FNDC1	BAI2	DENND1C							INPP4A				BCAM
RAPGEF6	CABP5	DCLRE1A	IGKV1D-8			FOLH1B	BAK1	DENND2D							INPP4B				BCAR3
RARS	CABP7	DCTD	IK			FOXJ2	BAMBI	DENND5B							INTS2				BCAS2
RASSF4	CACNA1B	DCTN1	IKZF2			FOXP2	BANP	DEPDC1B							INTU				BCAS3
RB1	CACNA1F	DCTN3	IL12A			FOXP4	BAT5	DEPDC7							IQCK				BCDIN3D
RBBP5	CACNA1G	DCXR	IMPG2			FREM1	BATF	DES							ISOC2				BCKDHA
RBKS	CACNA1I	DDA1	INE1			FRMD4B	BATF3	DFFA							ITFG2				BCKDHB
RBM23	CACNA1S	DDHD1	ING4			FRMD6	BAX	DFNB31							ITPKA				BCL10
RBM34	CACNA2D4	DDT	INHA			FRS2	BAZ1A	DGKG							IVNS1ABP				BCL2
RBM7	CACNG1	DDX11	INPP4A			FRZB	BBS1	DIAPH2							IZUMO1				BCL2L15
REM1	CACNG2	DDX11L2	INPP4B			FSCN1	BBS12	DIAPH3							JAM3				BCL9L
RFC4	CACNG3	DDX12	INTS2			FST	BBS2	DISC1							KCNA4				BCO2
RFK	CACNG4	DEFA3	INTU			FSTL5	BBS4	DLEU2							KCNAB3				BCOR
RG9MTD1	CACNG6	DEFB105A	IQCK			FUNDC2	BCAM	DLGAP5							KCNIP3				BCORL1
RG9MTD2	CACNG7	DEFB106A	ISOC2			FUT4	BCAR3	DLK2							KCNJ14				BCORP1
RHEB	CACNG8	DEFB107A	ITFG2			FUT8	BCAS2	DMD							KCTD18				BCR
RINT1	CAGE1	DENND4A	ITPKA			FXR2	BCAS3	DMRT2							KCTD2				BDH1
RIOK2	CALCR	DERL3	IVNS1ABP			FXYD3	BCDIN3D	DMXL2							KDM1B				BEND2
RIOK3	CALHM1	DEXI	IZUMO1			FYN	BCKDHA	DNAH11							KDM2B				BEND3
RMND1	CALHM3	DGAT1	JAK2			FZD2	BCKDHB	DNAH12							KERA				BEND5
RND3	CALML3	DGCR6L	JAM3			GAB2	BCL10	DNAH14							KIAA0174				BEST1
RNF185	CALML5	DHCR7	KCNA4			GABARAPL3	BCL2	DNAH8							KIAA0196				BEST3
RNF34	CALN1	DHDPSL	KCNAB3			GABPB2	BCL2L15	DNAJB7							KIAA0240				BET1L
RNF4	CALR3	DHPS	KCNIP3			GAL3ST4	BCL3	DNAJC18							KIAA0467				BEX2
RNF7	CALY	DHRS7C	KCNJ14			GALNT10	BCL6	DNAJC21							KIAA0528				BEX4
RNF8	CAMK2N2	DHRS9	KCTD18			GALNT12	BCL9L	DNAJC5B							KIAA0562				BFAR
RNGTT	CAMKV	DICER1	KCTD2			GALNT5	BCO2	DNASE2							KIAA0586				BHLHB9
RNMT	CAMP	DIP2C	KDM1B			GALNT7	BCOR	DNASE2B							KIAA1147				BHLHE22
RPAP3	CAPN12	DIRAS1	KDM2B			GALNTL2	BCORL1	DNM1L							KIAA1191				BICD2
RPF1	CAPN13	DIRC2	KERA			GAS2L1	BCORP1	DNM1P41							KIAA1328				BID
RPIA	CAPN9	DKFZP434K028	KIAA0174			GATA2	BCR	DNMT3A							KIAA1370				BIN3
RPL7	CAPS	DKFZp686O24166	KIAA0196			GATSL1	BDH1	DOCK10							KIAA1429				BIRC2
RPP38	CAPSL	DLAT	KIAA0240			GBA2	BEND2	DOCK11							KIAA1468				BIRC8
RPRD1A	CARD14	DLEC1	KIAA0467			GBAP1	BEND3	DOCK2							KIAA1530				BIVM
RPRD1B	CARD9	DLEU1	KIAA0528			GBF1	BEND5	DOCK8							KIAA1586				BLCAP
RPS6KB1	CASC3	DLX5	KIAA0562			GBP1	BEST1	DOK1							KIAA1656				BLMH
RPS6KC1	CASP14	DMRTA1	KIAA0586			GBP2	BEST3	DOK2							KIAA1704				BLOC1S2
RRP15	CASR	DNAH10	KIAA1147			GBP3	BET1L	DOK7							KIAA1841				BLOC1S3
RSBN1L	CATSPER1	DNAJA3	KIAA1191			GBP4	BEX2	DPEP1							KIDINS220				BLZF1
RSRC2	CATSPER2	DNAJB14	KIAA1328			GBP5	BEX4	DPF2							KIF13A				BMP1
RYK	CATSPER4	DNAJC11	KIAA1370			GCAT	BFAR	DPP10							KIFAP3				BMP5
RYR1	CBLC	DNAJC17	KIAA1429			GDAP1	BHLHB9	DPYD							KIR2DS5				BMP8A
SACM1L	CBLN2	DNAJC27	KIAA1468			GDF10	BHLHE22	DRAM1							KLHL14				BMP8B
SALL2	CBX2	DNAJC4	KIAA1530			GEM	BICD2	DSC3							KRIT1				BMPR1A
SAP18	CCBL2	DNAL4	KIAA1586			GFRA2	BID	DSCR10							KRT20				BMPR2
SBDS	CCDC103	DNASE1L1	KIAA1656			GIF	BIN3	DSE							KRT26				BNIP1
SBNO1	CCDC105	DNPEP	KIAA1704			GIPC3	BIRC2	DSP							KRT28				BNIP2
SCARNA9L	CCDC108	DOLK	KIAA1841			GJC1	BIRC8	DTHD1							KRT8				BNIP3
SCFD1	CCDC114	DOM3Z	KIDINS220			GLB1L	BIVM	DTL							KRTAP15-1				BOD1
SCN4A	CCDC116	DOPEY2	KIF13A			GLI2	BLCAP	DTNA							KRTAP19-4				BOLA2
SCYL2	CCDC129	DPP4	KIFAP3			GLI3	BLMH	DTX3L							KRTAP19-6				BOP1
SDF2	CCDC13	DPP8	KIR2DS5			GLT25D2	BLOC1S2	DUSP10							L3MBTL1				BPHL
SDHAF2	CCDC135	DPY30	KLHL14			GLT8D2	BLOC1S3	DUSP26							LAMC1				BPNT1
SEC61G	CCDC140	DSCC1	KRIT1			GLYATL2	BLZF1	DUSP5P							LCA5L				BRAF
SEC63	CCDC151	DUOXA2	KRT20			GLYR1	BMP1	DYDC1							LCOR				BRCC3
SEMA4G	CCDC153	DUSP1	KRT26			GMDS	BMP5	DYNC1LI1							LDB2				BRD1
SENP5	CCDC154	DUSP3	KRT28			GNA11	BMP8A	EAF2							LECT1				BRD2
SERAC1	CCDC155	DUSP6	KRT8			GNA14	BMP8B	EARS2							LEO1				BRD7P3
SERBP1	CCDC157	DVL3	KRTAP15-1			GNG2	BMPR1A	EBI3							LETMD1				BRE
SET	CCDC19	DYM	KRTAP19-4			GNLY	BMPR2	ECM1							LGALS17A				BRF2
SFRP5	CCDC24	DYNLL1	KRTAP19-6			GNMT	BNIP1	EDDM3A							LGTN				BRI3
SH3GLB2	CCDC26	DYNLRB1	L3MBTL1			GORASP1	BNIP2	EEF1DP3							LIN54				BRIX1
SHOC2	CCDC27	DYX1C1	LAMC1			GPAT2	BNIP3	EEFSEC							LIPC				BRMS1
SHQ1	CCDC33	DZIP1L	LCA5L			GPC6	BOD1	EFHB							LIPM				BRMS1L
SIP1	CCDC37	EBAG9	LCOR			GPM6A	BOLA2	EIF2AK4							LOC100049716				BRP44
SKIV2L2	CCDC38	EBP	LDB2			GPR116	BOP1	EIF3A							LOC100128655				BRP44L
SLAIN2	CCDC42	ECH1	LECT1			GPR124	BPHL	EIF4ENIF1							LOC100129112				BRPF1
SLC17A7	CCDC42B	ECSIT	LEO1			GPR133	BPNT1	ELMO1							LOC100129345				BRPF3
SLC22A17	CCDC45	EDF1	LETMD1			GPR141	BRAF	ELN							LOC100129503				BRWD1
SLC25A14	CCDC54	EEA1	LGALS17A			GPR171	BRCA1	ELOVL7							LOC100129726				BRWD3
SLC25A32	CCDC60	EEF1A1	LGTN			GPR174	BRCC3	EMB							LOC100130691				BSG
SLC2A13	CCDC61	EEF2	LIN54			GPS2	BRD1	EMILIN2							LOC100130815				BTBD1
SLC30A5	CCDC63	EFCAB4A	LIPC			GPX3	BRD2	EMR1							LOC100130924				BTBD11
SLC30A6	CCDC64B	EFHA1	LIPM			GPX8	BRD4	EMR4P							LOC100131581				BTBD8
SLC31A1	CCDC65	EGF	LOC100049716			GRB14	BRD7P3	EMX2							LOC100133315				BTC
SLC33A1	CCDC66	EGR1	LOC100128655			GRLF1	BRE	ENDOU							LOC100134868				BTD
SLC43A1	CCDC70	EGR2	LOC100129112			GSDMB	BRF2	ENO3							LOC100190939				BTF3
SLC44A2	CCDC71	EGR3	LOC100129345			GSK3A	BRI3	ENTPD2							LOC100287934				BTF3P9
SLC4A11	CCDC72	EHF	LOC100129503			GSN	BRIX1	EPB41L3							LOC100288814				BTN2A1
SLK	CCDC73	EIF1B	LOC100129726			GSTM5	BRMS1	EPGN							LOC100289143				BTNL8
SLMO1	CCDC77	EIF2C3	LOC100130691			GTF3C5	BRMS1L	EPHB6							LOC100293160				BTNL9
SLMO2	CCDC78	EIF3G	LOC100130815			GVINP1	BRP44	EPS8							LOC100507404				BUB3
SMARCAD1	CCDC83	EIF3H	LOC100130924			GXYLT2	BRP44L	ERMN							LOC128322				BUD13
SMC3	CCDC88B	EIF3K	LOC100131581			GYPE	BRPF1	ESCO2							LOC149620				BUD31
SMEK1	CCDC96	EIF4G3	LOC100133315			GZMA	BRPF3	ESRP1							LOC162632				BYSL
SMNDC1	CCK	ELAC2	LOC100134868			GZMB	BRWD1	ESRRB							LOC1720				BZRAP1
SMO	CCKAR	ELAVL2	LOC100190939			GZMK	BRWD3	ESRRG							LOC220594				BZW1
SMS	CCKBR	ELF1	LOC100287934			H19	BSG	ESYT2							LOC221442				C10orf11
SMYD5	CCL1	ELFN1	LOC100288814			H1F0	BTBD1	ESYT3							LOC338799				C10orf110
SNORA29	CCL17	ELOVL4	LOC100289143			H3F3A	BTBD11	ETV1							LOC347376				C10orf113
SNORA50	CCL24	ELSPBP1	LOC100293160			HAAO	BTBD8	EVC2							LOC348840				C10orf118
SNORD50B	CCL25	ENAH	LOC100507404			HAPLN1	BTC	EVI2A							LOC387646				C10orf119
SNRNP27	CCL27	ENDOG	LOC128322			HBB	BTD	EVI2B							LOC388022				C10orf12
SNRPD1	CCNO	EP400	LOC149620			HCP5	BTF3	EXD1							LOC388630				C10orf125
SNRPE	CCNT2	EPM2A	LOC162632			HDGF	BTF3P9	EXOG							LOC400464				C10orf131
SNRPF	CCR6	EPN2	LOC1720			HECA	BTG3	EYA3							LOC400590				C10orf18
SNW1	CCR8	EPN3	LOC220594			HECTD1	BTN2A1	EYA4							LOC400986				C10orf2
SNX21	CCR9	EPS15L1	LOC221442			HELB	BTNL8	F11R							LOC439938				C10orf25
SNX25	CCT8L2	ERBB2	LOC338799			HEPHL1	BTNL9	F13A1							LOC440742				C10orf32
SNX4	CD164L2	ERBB2IP	LOC347376			HERC2	BUB3	FABP3							LOC440944				C10orf46
SNX7	CD19	ERBB3	LOC348840			HERC2P2	BUD13	FABP5							LOC494150				C10orf47
SOCS4	CD1B	ERC2	LOC387646			HERC2P3	BUD31	FAIM2							LOC51145				C10orf54
SOS2	CD6	ERCC1	LOC388022			HERC2P4	BYSL	FAM105A							LOC554202				C10orf71
SPCS2	CD7	ERCC6L	LOC388630			HERPUD2	BZRAP1	FAM110A							LOC554207				C10orf76
SPDYE1	CD70	ERI3	LOC400464			HEXA	BZW1	FAM111B							LOC57399				C11orf1
SPDYE2	CD79B	ERN1	LOC400590			HGF	C10orf11	FAM113A							LOC643763				C11orf10
SPDYE5	CD8B	ESM1	LOC400986			HHIPL1	C10orf110	FAM125A							LOC645188				C11orf17
SPDYE7P	CDC14C	ETFB	LOC439938			HHLA3	C10orf113	FAM134A							LOC645212				C11orf21
SPDYE8P	CDC16	ETFDH	LOC440742			HIF3A	C10orf118	FAM135B							LOC645877				C11orf24
SPPL2A	CDC20B	ETNK1	LOC440944			HLA-A	C10orf119	FAM136B							LOC728024				C11orf31
SPRYD3	CDC23	ETV5	LOC494150			HLA-B	C10orf12	FAM171A2							LOC729603				C11orf34
SREK1IP1	CDC25C	EXOC1	LOC51145			HLA-C	C10orf125	FAM174B							LOH12CR1				C11orf45
SRP54	CDC27	EXOC2	LOC554202			HLA-DMA	C10orf131	FAM182A							LPHN3				C11orf46
SRP68	CDC40	EXPH5	LOC554207			HLA-DMB	C10orf18	FAM189A2							LRCH1				C11orf48
SRPK1	CDC42BPA	F13B	LOC57399			HLA-DOA	C10orf2	FAM190B							LRCH3				C11orf49
SRSF1	CDC42BPB	F8	LOC643763			HLA-DPA1	C10orf25	FAM20A							LRFN3				C11orf52
SRSF10	CDC42BPG	FABP6	LOC645188			HLA-DPB1	C10orf32	FAM26E							LRIG3				C11orf54
SSBP1	CDC42EP5	FAF1	LOC645212			HLA-DQA1	C10orf46	FAM26F							LRIT1				C11orf57
SSH3	CDCA3	FAHD1	LOC645877			HLA-DQA2	C10orf47	FAM46A							LRRC1				C11orf59
SSR1	CDCA8	FAM118A	LOC728024			HLA-DQB2	C10orf54	FAM49A							LRRC37B				C11orf65
SSR3	CDH12	FAM118B	LOC729603			HLA-DRA	C10orf71	FAM54A							LRRC6				C11orf67
SSX2IP	CDH15	FAM119A	LOH12CR1			HLA-DRB3	C10orf76	FAM55B							LRRC61				C11orf71
ST20	CDH4	FAM120A	LPHN3			HLA-DRB4	C11orf1	FAM69A							LRRC68				C11orf74
ST3GAL6	CDHR2	FAM122A	LRCH1			HLA-E	C11orf10	FAM72D							LRRC8E				C11orf84
ST7L	CDHR4	FAM122B	LRCH3			HLA-F	C11orf17	FAM83A							LRTOMT				C11orf87
STAM2	CDHR5	FAM123A	LRFN3			HLA-G	C11orf21	FAM95B1							LRWD1				C11orf96
STIP1	CDK5R1	FAM123B	LRIG3			HLA-H	C11orf24	FAM98A							LTA4H				C12orf10
STK38	CDK5R2	FAM124B	LRIT1			HLA-J	C11orf31	FAM9C							LTN1				C12orf24
STX18	CDKAL1	FAM126B	LRRC1			HLA-L	C11orf34	FANCA							LUC7L2				C12orf26
STYX	CDKN1C	FAM127A	LRRC37B			HMCN1	C11orf45	FANCD2							LUC7L3				C12orf29
SULT1A1	CDKN2D	FAM131A	LRRC6			HMGN1	C11orf46	FANCI							LUZP3P				C12orf33
SULT1A2	CDRT15	FAM131C	LRRC61			HMGN2	C11orf48	FAR2							LYG2				C12orf39
SUPT16H	CDSN	FAM133B	LRRC68			HMGN5	C11orf49	FAS							MAD2L1				C12orf43
SUSD5	CDT1	FAM136A	LRRC8E			HMOX2	C11orf52	FASTKD2							MAGEC2				C12orf44
SUV39H2	CDX1	FAM153B	LRTOMT			HNMT	C11orf54	FBN2							MAGED1				C12orf47
SYAP1	CDX2	FAM158A	LRWD1			HOOK1	C11orf57	FBP1							MAGI2				C12orf49
SYNCRIP	CDX4	FAM160B2	LTA4H			HPGDS	C11orf59	FBXL13							MAGI3				C12orf51
SYNJ1	CDY1	FAM162B	LTN1			HPS3	C11orf65	FBXO21							MAGIX				C12orf53
TAF13	CEACAM16	FAM167A	LUC7L2			HRH4	C11orf67	FBXO31							MAPK8				C12orf54
TAF7	CEACAM20	FAM171B	LUC7L3			HS6ST1	C11orf71	FCER1G							MBD3L1				C12orf57
TAF9	CEACAM21	FAM173A	LUZP3P			HSD17B14	C11orf74	FCGR1A							MBNL2				C12orf62
TARDBP	CEACAM3	FAM179A	LYG2			HSF1	C11orf84	FCGR1B							MBOAT1				C12orf64
TATDN1	CEACAM5	FAM183A	MAD2L1			HSF2	C11orf87	FCGR2A							MBTD1				C12orf67
TBK1	CEACAM6	FAM183B	MAGEC2			HSP90AB6P	C11orf96	FCGR2B							MCART3P				C12orf70
TBL1XR1	CEACAM8	FAM186B	MAGED1			HSPB11	C12orf10	FCGR2C							MCART6				C12orf72
TCEB1	CEBPE	FAM195A	MAGI2			HSPB7	C12orf24	FCGR3A							MDM1				C12orf76
TCF7L1	CEL	FAM24B	MAGI3			HTR2A	C12orf26	FERMT3							MDM4				C13orf1
TECR	CELA1	FAM36A	MAGIX			HTR2B	C12orf29	FFAR2							MED12				C13orf15
TENC1	CELA2A	FAM3A	MAPK8			HTR4	C12orf33	FGB							MED13				C13orf16
TERF2	CELA2B	FAM40A	MBD3L1			HTRA1	C12orf39	FGD2							MED14				C13orf23
TFAM	CELA3B	FAM46C	MBNL2			HTRA4	C12orf43	FGD3							MED16				C13orf29
TFB2M	CELF3	FAM53C	MBOAT1			HVCN1	C12orf44	FGF9							MED17				C13orf30
THAP8	CELF4	FAM5B	MBTD1			HYLS1	C12orf47	FGFR3							MEF2C				C13orf33
THRA	CELF5	FAM65B	MCART3P			ICAM4	C12orf49	FGR							METAP1D				C13orf34
THUMPD2	CELP	FAM65C	MCART6			ICMT	C12orf51	FHAD1							MFSD8				C13orf35
TIMM8A	CELSR3	FAM71F2	MDM1			ICOS	C12orf53	FILIP1							MGA				C13orf38
TIPRL	CEMP1	FAM73B	MDM4			ICOSLG	C12orf54	FKBP15							MGC23270				C13orf40
TM2D1	CEND1	FAM76B	MED12			ID1	C12orf57	FLG2							MGC39372				C14orf1
TM2D2	CENPJ	FAM78A	MED13			IDO1	C12orf62	FLI1							MGEA5				C14orf126
TM9SF3	CENPM	FAM81A	MED14			IFFO1	C12orf64	FLJ16124							MIA3				C14orf147
TMCO1	CENPVL1	FAM83F	MED16			IFI44	C12orf67	FLJ16126							MICALL1				C14orf149
TMCO4	CER1	FAM92A1	MED17			IFI44L	C12orf70	FLJ16734							MIR103-2				C14orf159
TMED2	CFC1	FAM96A	MEF2C			IFI6	C12orf72	FLJ25715							MIR127				C14orf167
TMED7	CFC1B	FAM99A	METAP1D			IFIH1	C12orf76	FLJ30430							MIR143				C14orf169
TMEM161B	CFHR5	FAM9A	METTL14			IFIT2	C13orf1	FLJ31958							MIR144				C14orf180
TMEM167A	CGB	FANCG	MFSD8			IFIT3	C13orf15	FLJ32154							MIR145				C14orf19
TMEM170A	CGB1	FANK1	MGA			IFT20	C13orf16	FLJ33544							MIR146A				C14orf28
TMEM184C	CGB2	FARP1	MGC23270			IFT52	C13orf23	FLJ36000							MIR148B				C14orf33
TMEM188	CGB5	FASTK	MGC39372			IGF1	C13orf29	FLJ38576							MIR154				C14orf37
TMEM199	CGB7	FAT1	MGEA5			IGFBP5	C13orf30	FLJ41484							MIR182				C14orf4
TMEM30A	CGGBP1	FAT4	MIA3			IGFBP7	C13orf33	FLJ42102							MIR196A2				C14orf43
TMEM33	CHAD	FBXO18	MICALL1			IGHA1	C13orf34	FLJ42418							MIR200A				C14orf48
TMEM41B	CHAT	FBXO27	MIR103-2			IGHA2	C13orf35	FLJ42842							MIR215				C14orf79
TMEM5	CHD4	FBXO46	MIR127			IGHD	C13orf38	FLJ42875							MIR217				C14orf93
TMEM57	CHD5	FBXO48	MIR143			IGHM	C13orf40	FLJ43390							MIR224				C15orf17
TMEM59L	CHD8	FBXO6	MIR144			IGHMBP2	C14orf1	FLJ43763							MIR34A				C15orf23
TMX3	CHGA	FBXW4	MIR145			IGHV3-48	C14orf126	FLJ43860							MIR495				C15orf28
TNPO1	CHIA	FBXW4P1	MIR146A			IGHV4-59	C14orf147	FLJ44881							MIR520C				C15orf29
TP53RK	CHM	FBXW5	MIR148B			IGJ	C14orf149	FLJ45079							MIR98				C15orf33
TPD52L2	CHP2	FBXW8	MIR154			IGK@	C14orf159	FLJ45974							MIRLET7F2				C15orf34
TRA2A	CHRM1	FDX1	MIR182			IGKC	C14orf167	FLJ90757							MKLN1				C15orf38
TRAF6	CHRM4	FDX1L	MIR196A2			IGKV1-5	C14orf169	FLNA							MKS1				C15orf39
TRAPPC1	CHRM5	FDXACB1	MIR200A			IGKV3D-11	C14orf180	FLRT3							MLL				C15orf40
TRAPPC4	CHRNA10	FDXR	MIR215			IGLJ3	C14orf19	FLVCR2							MLL3				C15orf5
TRAPPC8	CHRNA2	FER	MIR217			IGLL5	C14orf28	FMN1							MLLT10				C15orf51
TRAPPC9	CHRNA4	FER1L6	MIR224			IGSF10	C14orf33	FMN2							MLST8				C15orf56
TRIP12	CHRNA7	FGD1	MIR34A			IKZF3	C14orf37	FMNL1							MNS1				C15orf57
TRNT1	CHRNB2	FGF13	MIR495			IL12B	C14orf4	FNDC7							MORN4				C15orf58
TRO	CHRNB4	FGL1	MIR520C			IL12RB2	C14orf43	FOLR2							MPPE1				C16orf3
TROVE2	CHRND	FIBP	MIR98			IL16	C14orf48	FOXM1							MPV17				C16orf47
TSNARE1	CHRNG	FILIP1L	MIRLET7F2			IL17RB	C14orf79	FOXN2							MRGPRX2				C16orf55
TSR1	CHST13	FIP1L1	MKLN1			IL17RD	C14orf93	FPR1							MRI1				C16orf57
TTC27	CHST4	FIS1	MKS1			IL1B	C15orf17	FPR3							MRPL36				C16orf63
TUBG2	CHST8	FITM2	MLL			IL1RN	C15orf23	FSCN3							MRPS14				C16orf68
TUBGCP4	CHTF18	FKBP2	MLL3			IL28RA	C15orf28	FSTL1							MSH3				C16orf75
TWISTNB	CIB3	FKBP3	MLLT10			IL2RB	C15orf29	FTH1							MSH4				C16orf80
TXNDC12	CILP2	FLJ16171	MLST8			IL2RG	C15orf33	FTL							MSX1				C16orf88
TXNDC9	CITED1	FLJ25758	MNS1			IL33	C15orf34	FUCA1							MSX2				C16orf89
TXNL4B	CLCA1	FLJ26850	MORN4			IL34	C15orf38	FYB							MT1IP				C16orf93
UAP1L1	CLCA3P	FLJ33360	MPPE1			IL7R	C15orf39	GABARAPL1							MTA3				C17orf101
UBAC2	CLCC1	FLJ34521	MPV17			ING1	C15orf40	GABRA4							MTG1				C17orf103
UBE2D3	CLCN1	FLJ35816	MRGPRX2			INMT	C15orf5	GALNT13							MTHFSD				C17orf106
UBE2F	CLDN14	FLJ36840	MRI1			INO80E	C15orf51	GALNT3							MTMR3				C17orf28
UBE2K	CLDN17	FLJ37543	MRPL36			IPCEF1	C15orf56	GALNTL4							MTX3				C17orf48
UBE2N	CLDN19	FLJ38379	MRPS14			IQCA1	C15orf57	GAN							MUM1				C17orf56
UBE2V2	CLDN2	FLJ38723	MSH3			IQCG	C15orf58	GAPDH							MVD				C17orf58
UBE2W	CLDN22	FLJ41309	MSH4			IQCJ	C16orf3	GAPT							MYADML				C17orf61
UBL3	CLDN23	FLJ42289	MST1			IRF1	C16orf47	GAS2L3							MYH3				C17orf62
UBQLN1	CLDN3	FLJ43681	MSX1			IRF4	C16orf55	GATA4							MYO15B				C17orf63
UBR7	CLDND2	FLJ44635	MSX2			IRF9	C16orf57	GATA6							MYO16				C17orf69
UBXN2A	CLEC17A	FLJ46120	MT1IP			IRX4	C16orf63	GATAD2B							MYOZ1				C17orf70
UBXN2B	CLEC18A	FLJ46361	MTA3			ISLR	C16orf68	GATSL3							N4BP1				C17orf71
UEVLD	CLEC18B	FLNB	MTG1			ISM1	C16orf75	GBA							N4BP2				C17orf75
UFC1	CLEC1B	FLOT2	MTHFSD			ITGA7	C16orf80	GBX1							NAA16				C17orf77
UFD1L	CLEC4C	FLYWCH1	MTMR3			ITGA8	C16orf88	GCA							NACAD				C17orf80
UGP2	CLEC4GP1	FLYWCH2	MTX3			ITGAL	C16orf89	GCK							NACAP1				C17orf88
USP1	CLEC4M	FNBP1	MUM1			ITGB1BP3	C16orf93	GCNT1							NAP1L5				C17orf97
USP14	CLEC9A	FOS	MVD			ITGB4	C17orf101	GCNT4							NAV1				C18orf1
USP15	CLIC3	FOSB	MYADML			ITGB6	C17orf103	GDF3							NBR2				C18orf18
USP16	CLN5	FOXF2	MYH3			ITGB7	C17orf106	GDF5							NCRNA00095				C18orf20
USP37	CLNK	FOXO4	MYO15B			ITGBL1	C17orf28	GFM1							NCRNA00208				C18orf21
USP45	CLOCK	FPGS	MYO16			ITIH5	C17orf48	GFRAL							NCRNA00242				C18orf23
USP47	CLPS	FRG2C	MYOZ1			ITK	C17orf56	GGT3P							NCRNA00266				C18orf32
USP7	CLRN1	FRMD3	N4BP1			ITPK1	C17orf58	GGT7							NDNL2				C18orf34
USP8	CLRN2	FRRS1	N4BP2			ITPR2	C17orf61	GHRH							NEDD1				C18orf45
USPL1	CLUL1	FSCB	NAA16			JAG2	C17orf62	GIGYF1							NEK3				C18orf55
UTP11L	CMTM2	FUBP1	NACAD			JAK1	C17orf63	GIMAP2							NFATC3				C18orf8
UTP14A	CNFN	FXN	NACAP1			JMJD6	C17orf69	GIMAP4							NFRKB				C19orf10
UTP15	CNGA2	G2E3	NAP1L5			JPH1	C17orf70	GIMAP5							NHLH2				C19orf18
UTP23	CNGA3	G6PC2	NAV1			JPH2	C17orf71	GINS1							NHLRC3				C19orf22
UTP3	CNGA4	G6PC3	NBR2			JUN	C17orf75	GINS2							NIN				C19orf23
VAMP7	CNGB1	GABBR2	NCRNA00095			KBTBD10	C17orf77	GIPR							NKAPP1				C19orf24
VAPA	CNIH2	GADD45A	NCRNA00208			KCMF1	C17orf80	GLB1							NKTR				C19orf28
VCPIP1	CNNM1	GAFA1	NCRNA00242			KCNA3	C17orf88	GLIPR1							NLRP2				C19orf43
VEGFB	CNOT10	GALNTL1	NCRNA00266			KCNB1	C17orf97	GLS2							NLRP7				C19orf44
VMA21	CNOT8	GATS	NDNL2			KCNC3	C18orf1	GMFG							NMU				C19orf48
VPS26A	CNR2	GCDH	NEDD1			KCND3	C18orf18	GMIP							NOG				C19orf50
VPS29	CNTD2	GCET2	NEK3			KCNE4	C18orf20	GMNN							NOP10				C19orf51
VPS37A	CNTN2	GDE1	NFATC3			KCNIP1	C18orf21	GNA15							NPAT				C19orf54
VPS72	CNTN5	GDF15	NFRKB			KCNJ11	C18orf23	GNAI2							NPFFR2				C19orf55
VSIG10	CNTNAP5	GFER	NHLH2			KCNJ12	C18orf32	GNAQ							NPHP3				C19orf56
VTA1	COBLL1	GGA2	NHLRC3			KCNJ8	C18orf34	GNG10							NRL				C19orf59
WAC	COL11A2	GGPS1	NIN			KCNK1	C18orf45	GNG3							NS3BP				C19orf60
WAPAL	COL13A1	GGT1	NKAPP1			KCNK17	C18orf55	GNPTG							NSD1				C19orf61
WBP11	COL17A1	GIMAP1	NKTR			KCNMA1	C18orf8	GNS							NTF3				C19orf63
WDR41	COL20A1	GIPC1	NLRP2			KCNN3	C19orf10	GOLGA4							NTF4				C19orf73
WDR73	COL22A1	GJA4	NLRP7			KCNS3	C19orf18	GP6							NUB1				C1D
WDR75	COL2A1	GJB2	NMU			KCNT2	C19orf22	GPHN							NUP133				C1orf103
WDR82	COL7A1	GKAP1	NOG			KCTD13	C19orf23	GPR108							NUP214				C1orf107
WDR90	COL8A2	GKN2	NOP10			KCTD7	C19orf24	GPR12							NYNRIN				C1orf109
XPO1	COL9A2	GLDC	NPAT			KDELC2	C19orf28	GPR126							OCLM				C1orf110
YES1	COL9A3	GLI4	NPFFR2			KDELR3	C19orf43	GPR132							ODZ1				C1orf113
YPEL3	COX19	GLRA2	NPHP3			KDM5B	C19orf44	GPR153							OMG				C1orf116
YPEL4	COX6B2	GLRX	NRL			KDR	C19orf48	GPR160							OR10A7				C1orf118
YWHAB	CP110	GLRX5	NS3BP			KEAP1	C19orf50	GPR183							OR10AG1				C1orf131
YY2	CPLX1	GLS	NSD1			KIAA0368	C19orf51	GPR20							OR10D4P				C1orf144
ZBTB33	CPLX2	GLTPD1	NTF3			KIAA0748	C19orf54	GPR22							OR10G8				C1orf152
ZBTB9	CPN1	GLUD2	NTF4			KIAA0895	C19orf55	GPR34							OR10J1				C1orf161
ZC3H12C	CPNE6	GLYATL1	NUB1			KIAA1199	C19orf56	GPR65							OR1C1				C1orf162
ZC3H15	CPNE7	GMCL1L	NUP133			KIAA1324L	C19orf59	GPR77							OR1L1				C1orf168
ZCCHC10	CPNE9	GMPR	NUP214			KIAA1377	C19orf60	GPR82							OR1L6				C1orf174
ZCCHC9	CPPED1	GNB4	NYNRIN			KIAA1407	C19orf61	GPR97							OR2A5				C1orf175
ZDHHC13	CPS1-IT	GNG11	OCLM			KIAA1549	C19orf63	GPX1							OR2AG1				C1orf189
ZDHHC17	CPXCR1	GNGT1	ODZ1			KIAA1671	C19orf73	GRAP							OR2AJ1				C1orf192
ZDHHC21	CPZ	GNPAT	OGT			KIAA1755	C1D	GRB2							OR2AT4				C1orf201
ZDHHC8	CRABP1	GNRHR	OMG			KIF3C	C1orf103	GREM1							OR2B3				C1orf213
ZFAND1	CRAMP1L	GOLGA6A	OR10A7			KIT	C1orf107	GRIA2							OR2B6				C1orf216
ZFHX2	CRB2	GOLM1	OR10AG1			KLC2	C1orf109	GRINA							OR2L5				C1orf220
ZIK1	CRB3	GPAA1	OR10D4P			KLF15	C1orf110	GRM2							OR2M2				C1orf230
ZMAT2	CRCT1	GPATCH3	OR10G8			KLF8	C1orf113	GRN							OR4C16				C1orf25
ZMPSTE24	CREB1	GPCRLTM7	OR10J1			KLHL26	C1orf116	GSDMA							OR4C45				C1orf50
ZNF143	CREB3L3	GPD1L	OR1C1			KLHL3	C1orf118	GSG1L							OR4K17				C1orf51
ZNF146	CREBZF	GPIHBP1	OR1L1			KLHL4	C1orf131	GSK3B							OR4M2				C1orf52
ZNF155	CREG2	GPN3	OR1L6			KLRB1	C1orf144	GSTA2							OR4Q3				C1orf53
ZNF195	CRHR1	GPR1	OR2A5			KLRC4	C1orf152	GTF3C1							OR51A7				C1orf61
ZNF286A	CRISP2	GPR111	OR2AG1			KLRF1	C1orf161	GTSE1							OR51B4				C1orf74
ZNF326	CROCC	GPR125	OR2AJ1			KLRK1	C1orf162	GUCY2C							OR51F1				C1orf88
ZNF329	CRX	GPR137	OR2AT4			KPNA5	C1orf168	GUSB							OR51G2				C1orf89
ZNF35	CRYAA	GPR137B	OR2B3			KPNA6	C1orf174	HABP4							OR51L1				C1orf93
ZNF354A	CRYBA1	GPR15	OR2B6			KSR1	C1orf175	HAL							OR52A4				C1orf95
ZNF416	CRYBA2	GPR155	OR2L5			LAGE3	C1orf189	HAND2							OR52E8				C1orf97
ZNF431	CRYBA4	GPR157	OR2M2			LAMA3	C1orf192	HAO1							OR52I1				C1QTNF1
ZNF518B	CRYBB2	GPR161	OR4C16			LAMA4	C1orf201	HAP1							OR52N4				C1QTNF9
ZNF542	CRYBB3	GPR176	OR4C45			LAMA5	C1orf213	HARBI1							OR5AR1				C1QTNF9B
ZNF547	CRYGA	GPRC5B	OR4K17			LARGE	C1orf216	HAS1							OR5B2				C20orf106
ZNF562	CRYGB	GPRC5C	OR4M2			LARP1	C1orf220	HAS3							OR5D13				C20orf107
ZNF565	CRYGC	GPRC5D	OR4Q3			LASS6	C1orf230	HAUS1							OR5D3P				C20orf108
ZNF569	CRYGN	GPRC6A	OR51A7			LCA5	C1orf25	HAVCR1							OR5J2				C20orf11
ZNF582	CSAG1	GPS1	OR51B4			LCN10	C1orf50	HAVCR2							OR5T3				C20orf111
ZNF583	CSAG2	GPSM1	OR51F1			LCN6	C1orf51	HBEGF							OR6C4				C20orf132
ZNF614	CSF3	GPT	OR51G2			LDOC1	C1orf52	HCK							OR6C75				C20orf165
ZNF639	CSH1	GPX5	OR51L1			LEF1	C1orf53	HCLS1							OR7E125P				C20orf166
ZNF644	CSH2	GRAP2	OR52A4			LEPR	C1orf61	HCN3							OR7E13P				C20orf177
ZNF674	CSHL1	GRB10	OR52E8			LETM1	C1orf74	HCST							OR7E154P				C20orf187
ZNF830	CSMD1	GRIA4	OR52I1			LFNG	C1orf88	HDLBP							OR8B8				C20orf191
ZNF845	CSN1S1	GRID1	OR52N4			LGALS8	C1orf89	HELLS							OR8H3				C20orf197
ZNHIT6	CSN2	GRIK3	OR5AR1			LGI1	C1orf93	HEPACAM2							ORC1				C20orf200
	CSN3	GRIP2	OR5B2			LGI3	C1orf95	HERC3							ORM1				C20orf203
	CSNK1A1L	GRK5	OR5D13			LHFP	C1orf97	HES6							ORM2				C20orf24
	CSNK1A1P1	GSDMC	OR5D3P			LIF	C1QTNF1	HESX1							ORMDL3				C20orf26
	CSPG5	GSR	OR5J2			LIMA1	C1QTNF9	HGSNAT							OSGIN2				C20orf27
	CST1	GSTM3	OR5T3			LLGL1	C1QTNF9B	HHEX							OVOS2				C20orf30
	CST4	GTF2A2	OR6C4			LMOD1	C20orf106	HIGD1A							OXCT2				C20orf4
	CST6	GTF2B	OR6C75			LNX1	C20orf107	HIGD2B							PAAF1				C20orf43
	CST8	GTF3C6	OR7E125P			LOC100131826	C20orf108	HIST1H1B							PAGE2				C20orf46
	CST9L	GTPBP8	OR7E13P			LOC100132992	C20orf11	HIST1H1D							PAMR1				C20orf7
	CT45A1	GUCY1A2	OR7E154P			LOC100499221	C20orf111	HIST1H1T							PAN2				C20orf71
	CT45A2	GUCY1B3	OR8B8			LOC151009	C20orf132	HIST1H2AE							PAQR4				C20orf72
	CT45A3	GYPC	OR8H3			LOC339524	C20orf165	HIST1H2AG							PAQR8				C20orf96
	CT45A4	GYS1	ORAI1			LOC339803	C20orf166	HIST1H2AI							PARD3B				C21orf119
	CT45A5	GZF1	ORC1			LOC390940	C20orf177	HIST1H2AL							PARN				C21orf29
	CT45A6	H2AFJ	ORM1			LOC652493	C20orf187	HIST1H2BE							PART1				C21orf33
	CT47A1	HADHA	ORM2			LOC652811	C20orf191	HIST1H2BH							PATZ1				C21orf34
	CT47A10	HADHB	ORMDL3			LOX	C20orf197	HIST1H2BL							PAX6				C21orf49
	CT47B1	HAGH	OSGIN2			LOXL1	C20orf200	HIST1H2BM							PCDHB10				C21orf57
	CTAG1A	HAND1	OVOS2			LPAR3	C20orf203	HIST1H2BN							PCDHB11				C21orf62
	CTAG2	HAO2	OXCT2			LPAR4	C20orf24	HIST1H3A							PCDHB12				C21orf63
	CTAGE1	HAUS3	PAAF1			LPCAT3	C20orf26	HIST1H3B							PCDHB18				C21orf67
	CTAGE10P	HAX1	PAGE2			LPXN	C20orf27	HIST1H3C							PCDHB4				C21orf74
	CTNS	HBA1	PAMR1			LRCH2	C20orf30	HIST1H3D							PCDHB6				C21orf94
	CTRB1	HBA2	PAN2			LRMP	C20orf4	HIST1H3F							PCMTD2				C22orf25
	CTRB2	HBXIP	PAQR4			LRP4	C20orf43	HIST1H3G							PCOTH				C22orf30
	CTRC	HCFC1R1	PAQR8			LRRC17	C20orf46	HIST1H3H							PCYOX1L				C22orf34
	CTXN1	HCN1	PARD3B			LRRC34	C20orf7	HIST1H3I							PDCD7				C22orf36
	CTXN3	HCN2	PARN			LRRC70	C20orf71	HIST1H3J							PDE1A				C22orf40
	CUL7	HCN4	PART1			LRRCC1	C20orf72	HIST1H4F							PDE6C				C22orf43
	CUX2	HCRTR1	PATZ1			LRRFIP2	C20orf96	HIST1H4J							PEAR1				C22orf46
	CWF19L2	HDAC5	PAX6			LRRK2	C21orf119	HIST1H4K							PHF12				C2CD2L
	CWH43	HDAC6	PBRM1			LRRN4CL	C21orf29	HIST1H4L							PHIP				C2CD3
	CXCL17	HDC	PCDHB10			LSM12	C21orf33	HIST2H2AB							PHLPP1				C2orf18
	CXCL3	HDDC2	PCDHB11			LSM14B	C21orf34	HIST2H2BE							PIGL				C2orf27A
	CXCL5	HDDC3	PCDHB12			LSP1	C21orf49	HIST2H3A							PIGV				C2orf28
	CXCR3	HDGFRP3	PCDHB18			LTBP1	C21orf57	HIST2H3D							PIK3CA				C2orf34
	CXCR5	HDHD3	PCDHB4			LTBP2	C21orf62	HIST4H4							PIK3IP1				C2orf49
	CXorf18	HDX	PCDHB6			LTBP3	C21orf63	HJURP							PIK3R4				C2orf51
	CXorf22	HECTD2	PCMTD2			LTBP4	C21orf67	HLA-DOB							PIP5K1P1				C2orf61
	CXorf27	HES1	PCOTH			LUM	C21orf74	HLA-DPB2							PJA1				C2orf64
	CXorf66	HEXDC	PCYOX1L			LYPLA2P1	C21orf94	HLX							PKN2				C2orf67
	CXorf67	HEXIM1	PDCD7			LYRM1	C22orf25	HMHA1							PLA2G6				C2orf68
	CYLC1	HEXIM2	PDE1A			LYRM4	C22orf30	HMMR							PLAC4				C2orf69
	CYP11B1	HEY2	PDE6C			LYST	C22orf34	HMOX1							PLCE1				C2orf71
	CYP11B2	HGD	PEAR1			MADD	C22orf36	HOMER1							PLCG1				C2orf76
	CYP17A1	HIATL2	PHF12			MAF	C22orf40	HOMER2							PMCH				C2orf83
	CYP1A2	HIF1AN	PHIP			MAF1	C22orf43	HOOK2							PMCHL2				C2orf89
	CYP20A1	HIGD1B	PHLPP1			MAGEB1	C22orf46	HORMAD1							PMS2				C3orf1
	CYP24A1	HIGD2A	PIGL			MAGED2	C2CD2L	HOXA9							PMS2L2				C3orf18
	CYP26A1	HIRIP3	PIGV			MAML2	C2CD3	HOXB2							PMS2P1				C3orf21
	CYP26C1	HIST1H1A	PIK3CA			MAML3	C2orf18	HOXC10							PMS2P11				C3orf23
	CYP2A13	HIST1H1C	PIK3IP1			MANBA	C2orf27A	HOXC6							PMS2P3				C3orf25
	CYP2A6	HIST1H2AA	PIK3R4			MAP3K12	C2orf28	HOXC9							PMS2P4				C3orf26
	CYP2A7	HIST1H4E	PIP5K1P1			MAP3K6	C2orf34	HOXD8							PMS2P5				C3orf32
	CYP2B6	HIST2H2BA	PJA1			MAP7D3	C2orf49	HP							PNLDC1				C3orf33
	CYP2W1	HIST2H2BF	PKN2			MAPK4	C2orf51	HPD							PNN				C3orf34
	CYP3A7	HIST3H2A	PLA2G6			MAPKAP1	C2orf61	HPGD							POGZ				C3orf35
	CYP4F2	HLA-DQB1	PLAC4			MAPKAPK2	C2orf64	HPSE							POLE				C3orf36
	CYP4F8	HLA-DRB5	PLCE1			MARCKS	C2orf67	HPSE2							POLI				C3orf37
	CYS1	HMBS	PLCG1			MARK2	C2orf68	HRC							POLK				C3orf43
	DACH2	HMGCS2	PMCH			MARK3	C2orf69	HRG							POLR2A				C3orf52
	DAO	HNF1B	PMCHL2			MARVELD2	C2orf71	HS1BP3							POM121L10P				C3orf54
	DAPL1	HNRNPH3	PMS2			MAS1L	C2orf76	HS3ST2							POM121L2				C4A
	DAZ1	HOOK3	PMS2L2			MAST2	C2orf83	HS3ST5							POTEF				C4orf22
	DAZ2	HPCAL4	PMS2P1			MAST3	C2orf89	HSD11B1							PPAPDC2				C4orf29
	DAZL	HPR	PMS2P11			MATN2	C3orf1	HSD17B6							PPIE				C4orf3
	DBH	HRCT1	PMS2P3			MAVS	C3orf18	HSD3B7							PPIG				C4orf32
	DBNDD1	HSD11B1L	PMS2P4			MCF2L	C3orf21	HSF5							PPIP5K1				C4orf36
	DBR1	HSD17B10	PMS2P5			MCM3AP-AS	C3orf23	HSPA9							PPL				C4orf37
	DBX1	HSD17B7P2	PNLDC1			MCM6	C3orf25	HSPC159							PPP1R16A				C4orf38
	DCAF12L1	HSD3B2	PNN			MCOLN2	C3orf26	HTR5A							PPP1R16B				C4orf42
	DCAF12L2	HSPBAP1	POGZ			MCPH1	C3orf32	HTR7P1							PPP1R1A				C4orf43
	DCC	HTN1	POLE			MDFIC	C3orf33	HYAL4							PPP1R2P1				C4orf44
	DCDC2	HYAL1	POLI			MDK	C3orf34	IBSP							PPWD1				C4orf46
	DCDC5	ICT1	POLK			MED24	C3orf35	IBTK							PRAMEF16				C4orf52
	DCHS2	IDE	POLR2A			MEF2D	C3orf36	ID2							PRAMEF17				C5orf15
	DCST1	IDH2	POM121L10P			MEG3	C3orf37	ID4							PRAMEF18				C5orf23
	DCST2	IDH3B	POM121L2			MEOX1	C3orf43	IDH3A							PRDM2				C5orf24
	DCUN1D1	IDO2	POTEF			METAP1	C3orf52	IFI16							PRDM9				C5orf32
	DDC	IER2	PPAPDC2			MFAP2	C3orf54	IFI27							PRICKLE1				C5orf33
	DDN	IER3	PPIE			MFAP4	C4A	IFI30							PRICKLE3				C5orf34
	DDX54	IFNA5	PPIG			MFAP5	C4orf22	IFI35							PRKCA				C5orf35
	DEFA4	IGF2BP3	PPIP5K1			MGC24103	C4orf29	IFITM1							PRKRIP1				C5orf36
	DEFA5	IGFBP2	PPL			MGC42105	C4orf3	IFNA6							PRMT10				C5orf4
	DEFB103A	IGFBP3	PPP1R16A			MGP	C4orf32	IFNAR2							PRO2012				C5orf41
	DEFB108B	IGHV1OR21-1	PPP1R16B			MID1	C4orf36	IFNGR2							PRO2964				C5orf43
	DEFB112	IGHV7-81	PPP1R1A			MID2	C4orf37	IGF2BP1							PROL1				C5orf44
	DEFB118	IGLL3P	PPP1R2P1			MIR125B1	C4orf38	IGKV2-40							PROZ				C5orf46
	DEFB119	IGSF11	PPWD1			MIR199A2	C4orf42	IGKV4-1							PRPF6				C5orf47
	DEFB123	IGSF8	PRAMEF16			MIR214	C4orf43	IGLV7-46							PRPSAP1				C5orf48
	DEFB124	IKZF4	PRAMEF17			MIR516B1	C4orf44	IGSF21							PRSS48				C5orf56
	DEFB125	IL17RC	PRAMEF18			MIRLET7A2	C4orf46	IGSF22							PRTG				C5orf62
	DEFB129	IL1RAPL1	PRDM2			MKNK2	C4orf52	IGSF6							PSG1				C6
	DEFB4A	IL2	PRDM9			MLF2	C5orf15	IGSF9B							PSG2				C6orf1
	DEFT1P	IL20RA	PRICKLE1			MME	C5orf23	IKBKE							PSIP1				C6orf108
	DEGS2	IL22	PRICKLE3			MMP16	C5orf24	IKZF1							psiTPTE22				C6orf114
	DEPDC5	IL22RA2	PRKCA			MN1	C5orf32	IL10RA							PSMA7				C6orf115
	DFFB	IL28B	PRKRIP1			MOBKL2C	C5orf33	IL10RB							PSMA8				C6orf138
	DGAT2L6	IL5	PRMT10			MOCS1	C5orf34	IL12RB1							PSMB7				C6orf145
	DGCR14	IL6	PRO2012			MON2	C5orf35	IL13RA1							PSMG4				C6orf155
	DGCR5	IL8	PRO2964			MOP-1	C5orf36	IL15							PSPC1				C6orf162
	DGKK	ILK	PROL1			MOSPD2	C5orf4	IL18							PTH				C6orf163
	DGKQ	ILVBL	PROZ			MOXD1	C5orf41	IL18RAP							PTOV1				C6orf186
	DHDH	IMMP1L	PRPF6			MPP3	C5orf43	IL23R							PTPRD				C6orf191
	DHH	IMPA2	PRPSAP1			MPST	C5orf44	IL2RA							PTTG3P				C6orf195
	DHRS13	INHBA	PRSS48			MPV17L2	C5orf46	IL31RA							PUS10				C6orf203
	DHRS2	INO80D	PRTG			MRAP2	C5orf47	IL4I1							QRFPR				C6orf204
	DHX57	INPP5A	PSG1			MRAS	C5orf48	IL7							QRICH2				C6orf211
	DHX8	INPP5B	PSG2			MRC2	C5orf56	IMPA1							QSER1				C6orf27
	DIO1	INPP5E	PSIP1			MREG	C5orf62	INF2							QTRT1				C6orf35
	DIRAS2	INPP5F	psiTPTE22			MRPL27	C6	INPP5D							R3HDM1				C6orf57
	DIRC1	INPP5J	PSMA7			MRPL4	C6orf1	INS-IGF2							RAB44				C6orf64
	DISP2	INPPL1	PSMA8			MRPL55	C6orf108	INSL5							RABGAP1				C6orf72
	DKFZp761P0212	INSL4	PSMB7			MRPS12	C6orf114	INSR							RAD52				C6orf81
	DKFZp779M0652	INTS3	PSMG4			MRPS2	C6orf115	INSRR							RANBP17				C6orf94
	DKKL1	INVS	PSPC1			MRPS23	C6orf138	IP6K3							RBM27				C6orf99
	DLEU7	IPO11	PTH			MRVI1	C6orf145	IQGAP1							RBM45				C7orf10
	DLGAP2	IPO13	PTOV1			MS4A2	C6orf155	IQGAP2							RBM4B				C7orf11
	DLGAP3	IQCB1	PTPRD			MSH5	C6orf162	IQGAP3							RBM5				C7orf26
	DLK1	IRAK1BP1	PTTG3P			MSTN	C6orf163	IRAK3							RBMS2				C7orf27
	DLL3	IRAK2	PUS10			MTCH1	C6orf186	IRAK4							RBMX2				C7orf36
	DLX1	IRF2BP1	QRFPR			MTERFD1	C6orf191	IRF5							RBMY1A1				C7orf41
	DLX2	IRS1	QRICH2			MTMR10	C6orf195	IRF8							RBMY1A3P				C7orf42
	DLX3	ISCA1	QSER1			MTMR11	C6orf203	IRGQ							RBMY1B				C7orf43
	DLX4	ISG20	QTRT1			MTMR14	C6orf204	IRX3							RBMY2EP				C7orf44
	DLX6	ISLR2	R3HDM1			MTMR9LP	C6orf211	IRX5							RCBTB2				C7orf47
	DMBT1	ITFG3	RAB44			MTOR	C6orf27	IRX6							RCCD1				C7orf49
	DMBX1	ITIH4	RABGAP1			MTRF1L	C6orf35	ISCA2							REG4				C7orf50
	DMP1	ITPKC	RAD52			MX1	C6orf57	ITGA4							RERGL				C7orf53
	DMRT1	JAG1	RANBP17			MX2	C6orf64	ITGA6							REST				C7orf54
	DMRTA2	JMJD8	RBM27			MXRA5	C6orf72	ITGA9							RFC1				C7orf64
	DMRTB1	JRKL	RBM45			MXRA8	C6orf81	ITGAM							RFX5				C7orf69
	DMRTC1	JUP	RBM4B			MYBL1	C6orf94	ITGAX							RFX7				C8orf12
	DMRTC2	KANK2	RBM5			MYH10	C6orf99	ITGB1BP1							RFXAP				C8orf30A
	DNAH2	KARS	RBMS2			MYH11	C7orf10	ITGB1BP2							RGMA				C8orf33
	DNAH5	KAT2A	RBMX2			MYH6	C7orf11	ITGB2							RHD				C8orf37
	DNAH7	KBTBD13	RBMY1A1			MYLIP	C7orf26	ITIH3							RHOBTB1				C8orf40
	DNAI2	KCNAB2	RBMY1A3P			MYLK	C7orf27	ITLN1							RHOXF1				C8orf42
	DNAJB13	KCNH2	RBMY1B			MYO1D	C7orf36	ITSN2							RIMBP3C				C8orf45
	DNAJB3	KCNH5	RBMY2EP			MYO1E	C7orf41	JRK							RING1				C8orf46
	DNAJB8	KCNH6	RCBTB2			MYOF	C7orf42	KATNAL1							RLF				C8orf48
	DNAJC8	KCNIP2	RCCD1			MYRIP	C7orf43	KBTBD12							RN7SL1				C8orf73
	DNASE1L2	KCNIP4	REG4			MYST4	C7orf44	KCNE3							RNASE10				C8orf76
	DND1	KCNK6	RERGL			N4BP2L1	C7orf47	KCNH7							RNASE11				C9orf102
	DNM1P35	KCNMB1	REST			NAAA	C7orf49	KCNJ15							RNASE3				C9orf114
	DNMT3L	KCNMB4	RFC1			NAALADL2	C7orf50	KCNJ16							RNF111				C9orf119
	DNTT	KCNQ1	RFX5			NAGK	C7orf53	KCNJ6							RNF170				C9orf123
	DOCK1	KCNQ4	RFX7			NBN	C7orf54	KCNK10							RNF181				C9orf125
	DOCK6	KHDRBS1	RFXAP			NBPF1	C7orf64	KCNN4							RNF44				C9orf130
	DPCR1	KIAA0355	RGMA			NBPF10	C7orf69	KCNQ2							RNU12				C9orf142
	DPEP3	KIAA0391	RHD			NBPF11	C8orf12	KCNQ5							ROS1				C9orf21
	DPP6	KIAA0494	RHOBTB1			NBPF14	C8orf30A	KCTD12							RPGRIP1				C9orf23
	DPPA3	KIAA0556	RHOXF1			NBPF15	C8orf33	KCTD9							RPL13P5				C9orf24
	DPPA4	KIAA0664	RIMBP3C			NBPF16	C8orf37	KEL							RPL23AP53				C9orf25
	DPYS	KIAA0753	RING1			NBPF9	C8orf40	KHK							RPL23AP71				C9orf30
	DPYSL5	KIAA1217	RLF			NCAM1	C8orf42	KIAA0101							RPL36AP40				C9orf4
	DQX1	KIAA1267	RN7SL1			NCF1	C8orf45	KIAA0146							RPS27A				C9orf40
	DRD2	KIAA1274	RNASE10			NCKAP1	C8orf46	KIAA0319							RPS28				C9orf43
	DRD3	KIAA1430	RNASE11			NCOA3	C8orf48	KIAA0513							RPS2P32				C9orf66
	DRD4	KIF13B	RNASE3			NCRNA00241	C8orf73	KIAA0802							RPUSD1				C9orf70
	DRD5	KIF17	RNF111			ND6	C8orf76	KIAA1244							RRAGB				C9orf84
	DRGX	KIF1C	RNF170			NDFIP2	C9orf102	KIAA1279							RRM1				C9orf89
	DROSHA	KIF20B	RNF181			NDUFS5	C9orf114	KIAA1598							RRN3				C9orf9
	DSCAM	KIF21B	RNF44			NEK11	C9orf119	KIAA1614							RSF1				CA1
	DSCR4	KIF7	RNU12			NEURL4	C9orf123	KIF11							RTN4RL1				CA2
	DSCR6	KLF14	ROS1			NFATC2IP	C9orf125	KIF14							RTTN				CA4
	DSCR9	KLF4	RPGRIP1			NFIC	C9orf130	KIF15							RWDD2A				CA5A
	DSG3	KLF7	RPL13P5			NFKBID	C9orf142	KIF18A							RXFP2				CAB39L
	DSG4	KLHDC3	RPL23AP53			NGF	C9orf21	KIF20A							S100A2				CABIN1
	DSN1	KLHDC8A	RPL23AP71			NHEDC1	C9orf23	KIF21A							S100G				CACNA1D
	DSTYK	KLHL21	RPL36AP40			NHSL2	C9orf24	KIF23							S100PBP				CACNA1E
	DTNBP1	KLHL23	RPS14			NKG7	C9orf25	KIF4A							SAMD1				CACNA2D1
	DTWD1	KLHL30	RPS27A			NKX2-5	C9orf30	KIF5A							SASH1				CACNA2D2
	DUOXA1	KLHL31	RPS28			NKX2-6	C9orf4	KIFC1							SCAND1				CACNB1
	DUPD1	KLHL32	RPS2P32			NKX3-1	C9orf40	KIR3DX1							SCARNA12				CACNG5
	DUSP11	KLHL35	RPTOR			NLGN3	C9orf43	KIRREL							SCGB3A2				CACYBP
	DUSP2	KLK14	RPUSD1			NLRC5	C9orf66	KIRREL3							SCN11A				CAD
	DUSP21	KLK3	RRAGB			NLRP1	C9orf70	KLHL34							SCN2A				CADM2
	DUSP9	KLRAP1	RRM1			NLRP3	C9orf84	KLHL5							SCRIB				CADPS
	DUX4	KNG1	RRN3			NMNAT2	C9orf89	KLHL6							SCRN2				CALB1
	DUX4L4	KPTN	RSF1			NOL4	C9orf9	KLK11							SDR16C5				CALCA
	DYNC1LI2	KRBA2	RTN4RL1			NOTCH2	CA1	KLRC3							SEC22C				CALCB
	DYSFIP1	KRT10	RTTN			NOTCH2NL	CA2	KMO							SEC61A2				CALCOCO1
	E2F1	KRT2	RWDD2A			NOV	CA4	KNTC1							SECISBP2L				CALHM2
	E2F2	KRT27	RXFP2			NOX4	CA5A	KRBA1							SELO				CALM1
	EBLN2	KRT37	S100A2			NPLOC4	CAB39L	KRT19							SENP7				CALM2
	ECEL1	KRT40	S100G			NPPA	CABIN1	KRT3							SEPSECS				CALU
	ECEL1P2	KRTAP10-3	S100PBP			NPTX2	CACNA1D	KRT5							SERINC3				CAMK1
	EDAR	KRTAP13-1	SAMD1			NPY1R	CACNA1E	KRT75							SERPINA10				CAMK1G
	EDN3	KRTAP19-2	SASH1			NR1H2	CACNA2D1	KRTAP19-8							SERPINB11				CAMK2A
	EED	KRTAP19-7	SCAND1			NR2F6	CACNA2D2	KRTAP20-1							SERPINB5				CAMK2N1
	EFNA2	KRTAP20-3	SCARNA12			NR3C1	CACNB1	KRTAP4-5							SERPINI1				CAMKK1
	EFNB3	KRTAP3-3	SCGB3A2			NRG1	CACNG5	KRTAP5-2							SERPINI2				CAMSAP1
	EGFL7	KRTAP6-2	SCN11A			NRIP3	CACYBP	KRTAP5-5							SETD1A				CAMSAP1L1
	EGR4	KRTAP7-1	SCN2A			NRK	CAD	KRTAP9-1							SETD2				CAMTA1
	EHBP1L1	L3MBTL3	SCRIB			NRN1	CADM2	KRTCAP2							SETD7				CAND2
	EID2	L3MBTL4	SCRN2			NRP2	CADPS	KYNU							SETDB2				CANT1
	EIF2B1	LACTB	SDR16C5			NSMCE1	CALB1	LAIR1							SF3B1				CAP2
	EIF2B2	LAMP3	SEC22C			NT5DC2	CALCA	LAMA2							SH2B2				CAPN1
	EIF4E1B	LASS4	SEC61A2			NT5E	CALCB	LAMB1							SH2D2A				CAPN2
	ELANE	LASS5	SECISBP2L			NTM	CALCOCO1	LAMP1							SHC2				CAPN7
	ELF5	LATS1	SELO			NTRK3	CALHM2	LAP3							SI				CAPNS2
	ELFN2	LDHC	SENP7			NUDT4P1	CALM1	LAPTM5							SIGLEC12				CAPRIN2
	ELL3	LENG8	SEPSECS			NUP210	CALM2	LASP1							SIL1				CAPS2
	ELMO2	LEPREL1	SERINC3			OAS1	CALR	LASS3							SIRT7				CAPZB
	ELMO3	LETM2	SERPINA10			OAS2	CALU	LAX1							SLC10A6				CARKD
	ELP3	LGALS2	SERPINB11			OAS3	CAMK1	LCE1B							SLC23A3				CARNS1
	EME1	LGR6	SERPINB5			OASL	CAMK1G	LCE3D							SLC25A16				CARS
	EME2	LIMS1	SERPINI1			OAT	CAMK2A	LCP1							SLC25A35				CASC1
	EMID1	LIMS2	SERPINI2			OCRL	CAMK2N1	LCP2							SLC25A45				CASD1
	EMID2	LIMS3	SETD1A			ODZ3	CAMKK1	LCTL							SLC25A48				CASP2
	EMX1	LIPF	SETD2			OGFRL1	CAMSAP1	LDHAL6A							SLC26A4				CASP3
	EN1	LMAN1L	SETD7			OGN	CAMSAP1L1	LENEP							SLC27A5				CASP7
	EN2	LMO1	SETDB2			OLFML1	CAMTA1	LGALS1							SLC35E3				CASP9
	ENHO	LOC100127886	SF3B1			OLR1	CAND2	LGALS3							SLC35E4				CASQ2
	ENO4	LOC100128233	SH2B2			OMD	CANT1	LGALS9							SLC38A11				CAT
	ENOX2	LOC100128252	SH2D2A			OPA3	CAP2	LGALS9B							SLC47A2				CATSPER2P1
	ENPP6	LOC100128288	SHC2			OR51G1	CAPN1	LGALS9C							SLC5A12				CATSPERB
	ENPP7	LOC100128596	SI			OR9A4	CAPN2	LGI2							SLC6A1				CAV1
	ENSA	LOC100128830	SIGLEC12			OSBPL10	CAPN7	LGMN							SLC6A14				CBARA1
	ENTPD8	LOC100128922	SIL1			OSBPL11	CAPNS2	LGR5							SLC7A13				CBFB
	EPHA1	LOC100129312	SIRT7			OSBPL7	CAPRIN2	LGSN							SLC8A3				CBL
	EPHA10	LOC100129858	SLC10A6			OTUD7B	CAPS2	LHFPL3							SLC9A8				CBLL1
	EPHA8	LOC100130428	SLC23A3			OXER1	CAPZB	LHFPL5							SLCO1A2				CBLN1
	EPO	LOC100130713	SLC25A16			P2RX7	CARKD	LHX1							SMARCA5				CBLN4
	EPS8L1	LOC100131138	SLC25A35			P2RY10	CARM1	LILRA1							SMARCAL1				CBR1
	EPS8L3	LOC100132247	SLC25A45			P2RY13	CARNS1	LILRA3							SMC6				CBR4
	EPX	LOC100133091	SLC25A48			P2RY2	CARS	LILRB1							SMYD3				CBX6
	EPYC	LOC100271836	SLC26A4			PACSIN2	CASC1	LILRB2							SMYD4				CBY1
	ERAP1	LOC100288778	SLC27A5			PALLD	CASD1	LILRB3							SNAP23				CC2D1B
	ERAS	LOC146336	SLC35E3			PAN3	CASP2	LILRB4							SNORD113-3				CC2D2B
	ERCC3	LOC146429	SLC35E4			PAPD4	CASP3	LILRB5							SNORD115-14				CCAR1
	ERCC5	LOC146880	SLC38A11			PAPLN	CASP7	LIN28B							SNORD115-34				CCBE1
	ERN2	LOC152217	SLC47A2			PAQR7	CASP9	LIPA							SNORD115-37				CCDC101
	ERVFRDE1	LOC222699	SLC5A12			PARD6G	CASQ2	LITAF							SNORD116-1				CCDC102A
	ERVWE1	LOC255411	SLC6A1			PARP12	CAT	LIX1							SNORD116-14				CCDC104
	ESPL1	LOC284023	SLC6A14			PARP14	CATSPER2P1	LMF2							SNORD116-15				CCDC107
	ESPN	LOC285033	SLC7A13			PARP15	CATSPERB	LMO2							SNORD116-17				CCDC109A
	ESPNL	LOC285735	SLC8A3			PARP8	CAV1	LMO7							SNORD116-20				CCDC11
	ESPNP	LOC286359	SLC9A8			PARP9	CBARA1	LMTK2							SNORD116-23				CCDC110
	ESRP2	LOC389607	SLCO1A2			PARS2	CBFB	LNX2							SNORD116-24				CCDC113
	ESX1	LOC389791	SMAD1			PARVB	CBL	LOC100128356							SNORD116-3				CCDC121
	ETV2	LOC391764	SMARCA5			PATL2	CBLL1	LOC100129113							SNORD116-4				CCDC122
	ETV3	LOC400804	SMARCAL1			PCBP4	CBLN1	LOC100129449							SNORD116-5				CCDC124
	ETV3L	LOC400931	SMC6			PCDH1	CBLN4	LOC100129455							SNORD116-8				CCDC127
	ETV7	LOC440896	SMYD3			PCDH18	CBR1	LOC100131170							SNORD13P1				CCDC132
	EVPL	LOC440993	SMYD4			PCDHB16	CBR4	LOC100131217							SNORD13P2				CCDC134
	EVX1	LOC442421	SNAP23			PCNT	CBS	LOC100131541							SNORD7				CCDC136
	EVX2	LOC442454	SNORD113-3			PCNXL2	CBX5	LOC100131792							SNORD83A				CCDC137
	EWSR1	LOC613037	SNORD115-14			PCOLCE	CBX6	LOC100132099							SNRNP200				CCDC141
	EXD3	LOC643008	SNORD115-34			PCOLCE2	CBX7	LOC100132167							SNRNP70				CCDC146
	EXOSC6	LOC643659	SNORD115-37			PDCD1LG2	CBY1	LOC100132354							SNRPG				CCDC147
	F11	LOC643837	SNORD116-1			PDE5A	CC2D1B	LOC100133106							SNTN				CCDC149
	F12	LOC645332	SNORD116-14			PDE7A	CC2D2B	LOC100133131							SNUPN				CCDC150
	F2	LOC650157	SNORD116-15			PDGFC	CCAR1	LOC100287290							SNX1				CCDC159
	F7	LOC728613	SNORD116-17			PDGFD	CCBE1	LOC100293553							SNX22				CCDC17
	F9	LOC729420	SNORD116-20			PDIA6	CCDC101	LOC100508797							SNX29				CCDC21
	FA2H	LOC729566	SNORD116-23			PELI2	CCDC102A	LOC100510740							SOCS2				CCDC28A
	FAAH	LONP1	SNORD116-24			PENK	CCDC104	LOC121952							SOLH				CCDC34
	FADS6	LPAR2	SNORD116-3			PFKL	CCDC107	LOC149950							SON				CCDC36
	FAM101A	LPAR5	SNORD116-4			PGCP	CCDC109A	LOC151121							SOX7				CCDC39
	FAM108C1	LPCAT4	SNORD116-5			PHF14	CCDC11	LOC254028							SPATA8				CCDC43
	FAM109A	LPHN1	SNORD116-8			PHF16	CCDC110	LOC283174							SPESP1				CCDC46
	FAM110C	LPP	SNORD13P1			PHF19	CCDC113	LOC284379							SPIN4				CCDC50
	FAM116B	LRRC15	SNORD13P2			PHF2	CCDC121	LOC284412							SPINK2				CCDC51
	FAM123C	LRRC16A	SNORD7			PHLDA1	CCDC122	LOC284788							SPOCK3				CCDC53
	FAM126A	LRRC28	SNORD83A			PHYHD1	CCDC124	LOC284861							SPPL3				CCDC6
	FAM129C	LRRC52	SNRNP200			PI16	CCDC127	LOC285696							SPRR2B				CCDC62
	FAM131B	LRRC66	SNRNP70			PIAS4	CCDC132	LOC344887							SPTA1				CCDC75
	FAM132A	LRRC9	SNRPG			PIK3R3	CCDC134	LOC388152							SR140				CCDC76
	FAM132B	LRRN1	SNTN			PIM3	CCDC136	LOC400499							SRBD1				CCDC8
	FAM138D	LRRTM4	SNUPN			PIWIL4	CCDC137	LOC400657							SRSF5				CCDC85B
	FAM150A	LRSAM1	SNX1			PKD2	CCDC141	LOC401097							SSBP4				CCDC86
	FAM151B	LSAMP	SNX22			PLA2R1	CCDC146	LOC401127							SSX9				CCDC89
	FAM154A	LSM1	SNX29			PLAC1L	CCDC147	LOC402778							STAG3L2				CCDC9
	FAM159A	LSM10	SOCS2			PLAC8	CCDC149	LOC440131							STAG3L3				CCDC91
	FAM159B	LSM3	SOLH			PLAGL1	CCDC150	LOC440297							STARD6				CCDC93
	FAM163A	LSM4	SON			PLAT	CCDC159	LOC440792							STARD9				CCDC94
	FAM163B	LSM5	SOX7			PLBD1	CCDC17	LOC642947							STIM1				CCDC97
	FAM169B	LSMD1	SPATA8			PLCB1	CCDC21	LOC643406							STK16				CCHCR1
	FAM170A	LSS	SPESP1			PLCD4	CCDC28A	LOC644249							STRADA				CCIN
	FAM170B	LTF	SPIN1			PLCG2	CCDC34	LOC645166							STX16				CCL2
	FAM175B	LUC7L	SPIN4			PLCXD3	CCDC36	LOC646513							STX17				CCL20
	FAM178B	LUZP2	SPINK2			PLD2	CCDC39	LOC646851							STXBP5				CCL22
	FAM180B	LY6G5B	SPOCK3			PLEKHH1	CCDC43	LOC648987							SUGT1P3				CCL7
	FAM181A	LYPD1	SPPL3			PLEKHH2	CCDC46	LOC654433							SUMF1				CCM2
	FAM181B	LYPLA1	SPRR2B			PLEKHM2	CCDC50	LOC728175							SYF2				CCNB3
	FAM184B	LYSMD1	SPTA1			PLK4	CCDC51	LOC728317							SYNRG				CCND1
	FAM186A	LZTFL1	SR140			PLS3	CCDC53	LOC728855							SYTL3				CCND2
	FAM187B	MACROD1	SRBD1			PLSCR4	CCDC6	LOC80154							TAOK1				CCNDBP1
	FAM188B	MAD1L1	SRSF5			PLXDC1	CCDC62	LOXL3							TARBP1				CCNE1
	FAM189A1	MAD2L1BP	SSBP4			PLXDC2	CCDC75	LPAR1							TAS1R1				CCNF
	FAM194A	MAEA	SSX9			PLXNB1	CCDC76	LPAR6							TAS2R39				CCNG1
	FAM194B	MAK	STAG3L2			PLXNB2	CCDC8	LPHN2							TAS2R43				CCNI
	FAM196A	MAL	STAG3L3			PMP2	CCDC85B	LPL							TAS2R5				CCNI2
	FAM19A1	MAMLD1	STARD6			PMS1	CCDC86	LRGUK							TBC1D24				CCNJ
	FAM19A3	MAN1A2	STARD9			PNMA1	CCDC89	LRP2							TBCC				CCNK
	FAM19A4	MAN2A2	STIM1			PNMA2	CCDC9	LRRC25							TBCEL				CCNYL1
	FAM19A5	MAP1LC3A	STK16			PNMT	CCDC91	LRRC33							TBCK				CCNYL2
	FAM201B	MAP1LC3B	STK32C			PODXL2	CCDC93	LRRC47							TBKBP1				CCPG1
	FAM22A	MAP2K2	STRADA			POLH	CCDC94	LRRC63							TCEA2				CCR2
	FAM22F	MAP2K7	STX16			POPDC2	CCDC97	LRRK1							TCEAL1				CCR3
	FAM22G	MAP3K10	STX17			POPDC3	CCHCR1	LRRN4							TCTA				CCR5
	FAM25B	MAP3K2	STXBP5			PORCN	CCIN	LST1							TDGF3				CCRL2
	FAM27L	MAP4K2	SUGT1P3			POSTN	CCL2	LTB4R							TDRD12				CCRN4L
	FAM3D	MAP4K5	SUMF1			PPFIA1	CCL20	LXN							TEC				CCS
	FAM43B	MAP6D1	SYF2			PPIL4	CCL22	LY6E							TEDDM1				CCT2
	FAM47A	MAP7D1	SYNRG			PPM1E	CCL7	LY6G6E							TFCP2				CCT3
	FAM47B	MAPK12	SYTL3			PPP1CC	CCM2	LY75							TGIF2LX				CCT4
	FAM47C	MAPK8IP1	TAOK1			PPP1R11	CCNB3	LY86							TGIF2LY				CCT6A
	FAM53A	MAPK9	TARBP1			PPP1R12A	CCND1	LY9							TGOLN2				CCT6B
	FAM55D	MBIP	TAS1R1			PPP1R12C	CCND2	LY96							THAP3				CCT7
	FAM57B	MCAT	TAS2R39			PPP1R15A	CCND3	LYN							THUMPD1				CCT8
	FAM58B	MCL1	TAS2R43			PPP1R3F	CCNDBP1	LYPD4							TIGD1				CCZ1
	FAM59B	MCM8	TAS2R5			PPP2R2B	CCNE1	LYZ							TLK2				CD101
	FAM64A	MCRS1	TBC1D24			PPP2R5A	CCNF	MACC1							TM6SF2				CD151
	FAM71A	MDH2	TBCC			PPP2R5B	CCNG1	MACF1							TMC3				CD163
	FAM71B	MEAF6	TBCEL			PPP3CC	CCNI	MAFB							TMCC1				CD164
	FAM71E2	MED11	TBCK			PPP3R1	CCNI2	MAFK							TMCO3				CD177
	FAM71F1	MED25	TBKBP1			PPP4R1L	CCNJ	MAGEA5							TMED6				CD207
	FAM73A	MED29	TCEA2			PPP5C	CCNK	MAGI1							TMEFF2				CD209
	FAM74A3	MED30	TCEAL1			PPPDE2	CCNYL1	MALAT1							TMEM107				CD24
	FAM75A7	MED9	TCTA			PPTC7	CCNYL2	MAN2A1							TMEM133				CD248
	FAM75C2	MEGF8	TDGF3			PQLC3	CCPG1	MAN2B1							TMEM212				CD276
	FAM75D1	METRN	TDRD12			PRDM1	CCR2	MAP3K1							TMEM219				CD2AP
	FAM75D4	METTL11A	TEC			PRDM11	CCR3	MAP3K4							TMEM225				CD2BP2
	FAM75D5	METTL5	TEDDM1			PRDX6	CCR5	MAP3K8							TMEM47				CD300E
	FAM82A2	MFAP3L	TFCP2			PREX2	CCRL2	MAPK13							TMEM50B				CD300LD
	FAM83C	MFF	TGIF2LX			PRF1	CCRN4L	MAPK3							TMEM54				CD320
	FAM83E	MFSD3	TGIF2LY			PRICKLE2	CCS	MAPRE2							TMEM75				CD34
	FAM83H	MFSD6	TGOLN2			PRKAR2A	CCT2	MARK1							TMPRSS11A				CD36
	FAM90A1	MGAT4B	THAP3			PRKCQ	CCT3	MARVELD1							TMPRSS11B				CD3EAP
	FAM90A10	MGC14436	THUMPD1			PRKCZ	CCT4	MAS1							TMPRSS3				CD44
	FAM90A13	MIB2	TIGD1			PRKD1	CCT6A	MAST4							TNKS				CD46
	FAM90A18	MICAL2	TLK2			PRKRA	CCT6B	MASTL							TOM1L1				CD47
	FAM90A20	MIER1	TM6SF2			PRMT2	CCT7	MATK							TOP3B				CD59
	FAM90A25P	MIF4GD	TMC3			ProSAPiP1	CCT8	MBL1P							TPCN2				CD5L
	FAM90A7	MINK1	TMCC1			PRR23C	CCZ1	MBOAT2							TPM3				CD63
	FAM90A8	MIR100	TMCO3			PRR5L	CD101	MBOAT7							TPP2				CD79A
	FAM92B	MIR125B2	TMED6			PRRC1	CD151	MBTPS1							TPR				CD81
	FAM9B	MIR135A2	TMEFF2			PRRT2	CD163	MC2R							TRABD				CD93
	FASLG	MIR153-1	TMEM107			PRSS35	CD164	MC5R							TRAPPC5				CD97
	FASTKD3	MIR16-2	TMEM133			PRTFDC1	CD177	MCM5							TRAPPC6B				CD99
	FATE1	MIR181B2	TMEM212			PRUNE2	CD207	MCOLN1							TRIAP1				CD99L2
	FBLL1	MIR183	TMEM219			PSKH1	CD209	MCTP1							TRIM32				CDA
	FBN3	MIR188	TMEM225			PSMB8	CD24	MEA1							TRIM33				CDADC1
	FBP2	MIR199A1	TMEM47			PSMB9	CD248	MED12L							TRIM36				CDAN1
	FBXL15	MIR202	TMEM50B			PSMD8	CD276	MEGF9							TRIM52				CDC14B
	FBXL16	MIR21	TMEM54			PSME4	CD2AP	MEI1							TRIM66				CDC42
	FBXL3	MIR221	TMEM75			PTGFR	CD2BP2	MELK							TRIML1				CDC42EP1
	FBXO2	MIR222	TMPRSS11A			PTN	CD300E	MEP1B							TRIOBP				CDC42EP2
	FBXO22	MIR23A	TMPRSS11B			PTPLAD1	CD300LD	MERTK							TRIP4				CDC42EP4
	FBXO33	MIR27A	TMPRSS3			PTPN13	CD320	MESDC2							TRMT11				CDC6
	FBXO41	MIR28	TNKS			PTPRA	CD34	METTL8							TRPV6				CDC73
	FBXO47	MIR302B	TOM1L1			PTPRG	CD36	MEX3B							TRRAP				CDCA7
	FBXO9	MIR331	TOP3B			PUF60	CD3EAP	MFGE8							TSPAN7				CDCA7L
	FBXW12	MIR376C	TP53INP1			PUSL1	CD44	MFN2							TSR2				CDH16
	FBXW2	MIR410	TPCN2			PVR	CD46	MFSD1							TTC12				CDH19
	FBXW9	MIR412	TPM3			PVRL1	CD47	MGAM							TTC21A				CDH22
	FCAMR	MIR451	TPP2			PWWP2B	CD59	MGAT4A							TTC21B				CDH26
	FCHO1	MIR485	TPR			PYHIN1	CD5L	MGAT5							TTC28				CDH5
	FCHO2	MIR517C	TRABD			QPCT	CD63	MGC16025							TTC32				CDH8
	FCN2	MIR519A2	TRAPPC5			RAB23	CD79A	MGC34796							TTC5				CDHR3
	FCRL1	MIR9-2	TRAPPC6B			RAB2B	CD81	MGC44328							TTC8				CDK10
	FCRL2	MIR96	TRIAP1			RAB3IP	CD93	MICAL1							TTC9B				CDK11A
	FCRL4	MIRLET7E	TRIM32			RAB4A	CD97	MICAL3							TTLL9				CDK12
	FERD3L	MITF	TRIM33			RABGGTA	CD99	MIP							TUBA4B				CDK13
	FEV	MKKS	TRIM36			RAD1	CD99L2	MIR101-2							TUBB4Q				CDK14
	FEZF1	MLEC	TRIM52			RAD51L1	CDA	MIR105-1							TUBB8				CDK17
	FEZF2	MLL5	TRIM66			RAF1	CDADC1	MIR105-2							TUBGCP5				CDK20
	FFAR1	MLX	TRIML1			RAI2	CDAN1	MIR124-2							TUG1				CDK2AP2
	FGA	MMACHC	TRIOBP			RAMP1	CDC14B	MIR126							TXNDC16				CDK3
	FGF17	MMADHC	TRIP4			RANBP3L	CDC25A	MIR141							UACA				CDK5
	FGF19	MMP11	TRMT11			RAPGEF1	CDC42	MIR142							UBE2D2				CDK5RAP1
	FGF20	MMS19	TRPV6			RARG	CDC42EP1	MIR155							UBR1				CDK8
	FGF23	MOB2	TRRAP			RASA2	CDC42EP2	MIR15B							UBTFL1				CDK9
	FGF3	MOBKL1A	TSPAN7			RASA3	CDC42EP4	MIR184							UBXN7				CDKL1
	FGF4	MOG	TSR2			RASGRP1	CDC6	MIR192							UGT2A1				CDKL2
	FGF6	MORC4	TTC12			RASL10B	CDC7	MIR199B							UGT2A3				CDKL3
	FGF8	MORF4	TTC21A			RASL11B	CDC73	MIR200B							UNC50				CDKL4
	FGFBP1	MORN2	TTC21B			RBBP9	CDCA2	MIR204							UNG				CDKN1A
	FGFBP3	MOSPD3	TTC28			RBM17	CDCA4	MIR223							USP11				CDNF
	FIBCD1	MOV10L1	TTC32			RBM38	CDCA7	MIR24-1							USP26				CDON
	FKBP1B	MPND	TTC5			RBM43	CDCA7L	MIR30B							USP4				CDR2
	FKBP6	MPP2	TTC8			RBMS3	CDH16	MIR31							USP40				CDR2L
	FKBPL	MRGPRX3	TTC9B			RBPMS2	CDH19	MIR423							USP48				CDRT4
	FKRP	MRGPRX4	TTLL9			RECK	CDH22	MIR503							UTS2				CDS2
	FLG	MRP63	TUBA4B			REL	CDH26	MIR509-1							UVRAG				CDV3
	FLJ10661	MRPL11	TUBB4Q			REP15	CDH5	MIR622							VAMP1				CDYL
	FLJ11235	MRPL12	TUBB8			RERE	CDH8	MIR92A2							VEZT				CDYL2
	FLJ13224	MRPL13	TUBGCP5			RERG	CDHR3	MKI67							VIPAR				CEACAM1
	FLJ13744	MRPL15	TUG1			RGAG4	CDK10	MKNK1							VPS11				CEACAM4
	FLJ22184	MRPL2	TXNDC16			RGL1	CDK11A	MKRN2							VPS13C				CEACAM7
	FLJ23865	MRPL20	UACA			RGP1	CDK12	MLF1IP							VPS41				CEBPB
	FLJ30403	MRPL21	UBE2D2			RGS13	CDK13	MLKL							VPS52				CEBPD
	FLJ30679	MRPL22	UBR1			RGS4	CDK14	MMD							VRK1				CECR1
	FLJ30901	MRPL23	UBTD1			RHBDL3	CDK17	MMP12							VWC2L				CECR4
	FLJ31713	MRPL24	UBTFL1			RHOBTB2	CDK2	MMP13							WARS2				CELF1
	FLJ32063	MRPL28	UBXN7			RHOD	CDK20	MMP14							WDFY3				CELF2
	FLJ32756	MRPL33	UGT2A1			RHOF	CDK2AP1	MMP24							WDR52				CELF6
	FLJ32790	MRPL34	UGT2A3			RHOH	CDK2AP2	MMP3							WDR53				CELSR1
	FLJ32955	MRPL35	UNC50			RNASEL	CDK3	MMP7							WDR5B				CENPB
	FLJ33534	MRPL37	UNG			RNASET2	CDK5	MMP9							WDR64				CENPBD1
	FLJ37786	MRPL38	USP11			RNF10	CDK5RAP1	MNDA							WDR70				CENPC1
	FLJ38109	MRPL41	USP26			RNF167	CDK6	MOBKL3							WDR72				CENPL
	FLJ38894	MRPL42	USP4			RNF17	CDK8	MOCOS							WDR92				CENPO
	FLJ40194	MRPL44	USP40			RNF213	CDK9	MOV10							WHSC1L1				CENPQ
	FLJ40288	MRPL48	USP48			RNF31	CDKL1	MPEG1							WIZ				CENPT
	FLJ40448	MRPL50	UTS2			RNF41	CDKL2	MPZ							WNT5B				CENPV
	FLJ40453	MRPL51	UVRAG			ROBO1	CDKL3	MPZL2							WT1-AS				CEP135
	FLJ40504	MRPL53	VAMP1			RORA	CDKL4	MR1							XAB2				CEP192
	FLJ40536	MRPS11	VEZT			RPGRIP1L	CDKN1A	MRC1							XAGE5				CEP350
	FLJ41423	MRPS15	VIPAR			RPS6KA2	CDNF	MRGPRD							XPO7				CEP57
	FLJ41649	MRPS16	VPS11			RSAD2	CDON	MRGPRG							XRN1				CEP57L1
	FLJ41733	MRPS17	VPS13C			RUFY3	CDR2	MS4A12							YPEL5				CEP63
	FLJ42220	MRPS18A	VPS41			RUNX2	CDR2L	MS4A4A							YSK4				CEP68
	FLJ42280	MRPS18B	VPS52			RXRA	CDRT4	MS4A6A							YTHDC1				CEP97
	FLJ42291	MRPS18C	VRK1			RYR3	CDS2	MS4A7							ZBTB1				CERKL
	FLJ43826	MRPS22	VWC2L			SAMD3	CDV3	MSI1							ZBTB11				CES3
	FLJ43879	MRPS24	WARS2			SAMD9	CDYL	MSI2							ZBTB26				CES4A
	FLJ44006	MRPS25	WDFY3			SAMD9L	CDYL2	MSLN							ZBTB37				CFDP1
	FLJ44313	MRPS26	WDR52			SAP30L	CEACAM1	MSR1							ZBTB45				CFHR2
	FLJ44385	MRPS28	WDR53			SCAI	CEACAM4	MST1P2							ZBTB7A				CFL1
	FLJ44674	MRPS31	WDR5B			SCAP	CEACAM7	MST1P9							ZC3H13				CFLAR
	FLJ45256	MRPS33	WDR64			SCARA3	CEBPB	MT1F							ZC3H14				CGREF1
	FLJ45721	MRPS34	WDR70			SCG2	CEBPD	MTHFD2L							ZC3H4				CHAC1
	FLJ45743	MRPS36	WDR72			SCGN	CEBPG	MTPAP							ZC3H7A				CHAC2
	FLJ45831	MRPS5	WDR92			SCLT1	CECR1	MTSS1							ZCCHC14				CHCHD2
	FLJ45832	MRPS7	WHSC1L1			SCLY	CECR4	MTUS1							ZCCHC4				CHCHD6
	FLJ45949	MRRF	WIZ			SCN10A	CELF1	MUC16							ZFAND5				CHCHD7
	FLJ45964	MRRFP1	WNT5B			SCN5A	CELF2	MUCL1							ZFP1				CHCHD8
	FLJ45983	MS4A1	WT1-AS			SCN9A	CELF6	MXD1							ZFP14				CHD1
	FLJ46010	MS4A13	XAB2			SCRG1	CELSR1	MYBPC1							ZFP2				CHD1L
	FLJ46111	MSMB	XAGE5			SCUBE2	CENPA	MYBPC3							ZFP37				CHD6
	FLJ46257	MSRA	XPO7			SDC2	CENPB	MYD88							ZFP62				CHD9
	FLJ46300	MTA1	XRN1			SDCCAG8	CENPBD1	MYEF2							ZFP64				CHEK1
	FLJ46358	MTCH2	YPEL5			SEC14L1	CENPC1	MYH15							ZFYVE26				CHEK2
	FLJ46365	MTCP1	YSK4			SEL1L3	CENPL	MYH7							ZKSCAN1				CHERP
	FLJ46836	MTFMT	YTHDC1			SELK	CENPO	MYL2							ZKSCAN3				CHFR
	FLJ90680	MTIF2	ZBTB1			SELP	CENPQ	MYL3							ZKSCAN4				CHI3L1
	FMO6P	MTIF3	ZBTB11			SEMA3A	CENPT	MYLPF							ZMAT5				CHIC1
	FNDC8	MTL5	ZBTB26			SEMA3C	CENPV	MYO1B							ZMYM4				CHIC2
	FOLR3	MTM1	ZBTB37			SEMA3D	CEP135	MYO1F							ZMYM6				CHKB-CPT1B
	FOLR4	MTMR12	ZBTB45			SEMA6A	CEP192	MYO1G							ZNF100				CHL1
	FOXA1	MTX2	ZBTB7A			SEPHS2	CEP350	MYO5A							ZNF138				CHMP1A
	FOXA2	MUC15	ZC3H13			SERF1A	CEP57	MYO7A							ZNF14				CHMP2A
	FOXA3	MUC20	ZC3H14			SERINC5	CEP57L1	MYOCD							ZNF167				CHMP4B
	FOXB1	MUDENG	ZC3H4			SERPINE2	CEP63	MYOM1							ZNF169				CHMP4C
	FOXB2	MUL1	ZC3H7A			SERTAD4	CEP68	MYOM3							ZNF18				CHMP6
	FOXC2	MVK	ZCCHC14			SESN3	CEP97	MYOZ2							ZNF187				CHN1
	FOXD2	MXD4	ZCCHC4			SETBP1	CERKL	NAALADL1							ZNF213				CHODL
	FOXD3	MYCNOS	ZFAND5			SETD6	CES3	NAGA							ZNF223				CHPF2
	FOXD4	MYEOV2	ZFP1			SFRP2	CES4A	NAGLU							ZNF225				CHRFAM7A
	FOXD4L1	MYH14	ZFP14			SFRP4	CFDP1	NANOGP1							ZNF227				CHRM2
	FOXD4L2	MYH2	ZFP2			SGCE	CFHR2	NARS							ZNF230				CHRNA1
	FOXD4L3	MYL4	ZFP37			SGIP1	CFL1	NCAPD2							ZNF235				CHRNB1
	FOXD4L6	MYL6B	ZFP62			SGK3	CFLAR	NCAPG							ZNF236				CHST1
	FOXE1	MYL7	ZFP64			SGOL2	CGREF1	NCAPH							ZNF248				CHST10
	FOXE3	MYL9	ZFYVE26			SGPP2	CHAC1	NCF2							ZNF250				CHST12
	FOXF1	MYPOP	ZKSCAN1			SGSH	CHAC2	NCF4							ZNF264				CHST2
	FOXG1	MYST1	ZKSCAN3			SH2D1A	CHAF1B	NCKAP1L							ZNF273				CHST3
	FOXH1	MZF1	ZKSCAN4			SH3BGRL	CHCHD2	NCOA7							ZNF274				CHSY1
	FOXI1	MZT2B	ZMAT5			SH3YL1	CHCHD6	NCRNA00158							ZNF283				CHTF8
	FOXI2	N6AMT2	ZMYM4			SHE	CHCHD7	NCRNA00161							ZNF287				CHUK
	FOXJ1	NAA30	ZMYM6			SHISA3	CHCHD8	NCRNA00200							ZNF292				CHURC1
	FOXL1	NAPA	ZNF100			SHISA9	CHD1	NCRNA00207							ZNF300P1				CIAPIN1
	FOXL2	NARF	ZNF138			SIDT2	CHD1L	NCRNA00221							ZNF337				CIC
	FOXN1	NARFL	ZNF14			SIGLEC11	CHD6	NCRNA00238							ZNF345				CIDECP
	FOXN4	NAT15	ZNF167			SIGLECP3	CHD9	NCRNA00262							ZNF346				CIRBP
	FOXO3	NAV3	ZNF169			SIPA1L1	CHEK1	NCRNA00277							ZNF347				CIRH1A
	FOXP3	NBL1	ZNF18			SIPA1L2	CHEK2	NDC80							ZNF350				CISH
	FOXQ1	NBPF22P	ZNF187			SKAP1	CHERP	NDUFA12							ZNF354B				CITED2
	FOXR1	NCEH1	ZNF213			SKP2	CHFR	NDUFAF4							ZNF37BP				CKAP4
	FREM2	NCKAP5L	ZNF223			SLAMF6	CHI3L1	NDUFB4							ZNF426				CKAP5
	FREM3	NCOR1	ZNF225			SLAMF7	CHIC1	NEBL							ZNF43				CKMT2
	FRMPD3	NCRNA00086	ZNF227			SLC10A7	CHIC2	NECAP2							ZNF439				CKS2
	FSD1	NCRNA00116	ZNF230			SLC12A4	CHKB-CPT1B	NEIL2							ZNF441				CLASP1
	FSTL4	NCRNA00204	ZNF235			SLC16A12	CHL1	NEIL3							ZNF445				CLASP2
	FTCD	NCRNA00287	ZNF236			SLC16A2	CHMP1A	NEK2							ZNF451				CLASRP
	FTH1P5	NDE1	ZNF248			SLC16A4	CHMP2A	NEK6							ZNF462				CLCF1
	FTHL17	NDRG1	ZNF250			SLC17A4	CHMP4B	NES							ZNF470				CLCN4
	FTMT	NDRG2	ZNF264			SLC18A2	CHMP4C	NETO1							ZNF471				CLCN5
	FTSJ2	NDRG4	ZNF273			SLC1A1	CHMP6	NEU3							ZNF490				CLCN7
	FUT2	NDUFA1	ZNF274			SLC1A7	CHN1	NEXN							ZNF498				CLCNKA
	FUT3	NDUFA11	ZNF283			SLC20A2	CHODL	NFAM1							ZNF500				CLCNKB
	FUT5	NDUFA13	ZNF287			SLC22A2	CHPF2	NFE2L3							ZNF501				CLDN16
	FUT6	NDUFA2	ZNF292			SLC23A2	CHRFAM7A	NIPAL2							ZNF502				CLDN20
	FUT7	NDUFA3	ZNF300P1			SLC24A1	CHRM2	NIPSNAP3B							ZNF518A				CLDN24
	FXYD2	NDUFA4	ZNF337			SLC25A18	CHRNA1	NLGN1							ZNF528				CLDN8
	FXYD4	NDUFA4L2	ZNF345			SLC25A2	CHRNB1	NLGN4X							ZNF552				CLEC12B
	FXYD7	NDUFA6	ZNF346			SLC26A11	CHST1	NLK							ZNF561				CLEC16A
	FZD10	NDUFA7	ZNF347			SLC29A2	CHST10	NLRC4							ZNF564				CLEC3A
	FZD9	NDUFAB1	ZNF350			SLC2A10	CHST12	NMI							ZNF576				CLEC5A
	G6PC	NDUFB1	ZNF354B			SLC2A8	CHST2	NOD2							ZNF577				CLGN
	GAB4	NDUFB10	ZNF37BP			SLC38A1	CHST3	NOVA1							ZNF580				CLIC1
	GABPA	NDUFB11	ZNF426			SLC38A6	CHSY1	NOX1							ZNF585B				CLIC4
	GABRA1	NDUFB2	ZNF43			SLC41A3	CHTF8	NPC2							ZNF589				CLIC6
	GABRA5	NDUFB3	ZNF439			SLC46A1	CHUK	NPHS1							ZNF596				CLIP1
	GABRA6	NDUFB6	ZNF441			SLC4A8	CHURC1	NPL							ZNF599				CLIP2
	GABRD	NDUFB7	ZNF445			SLC5A4	CIAPIN1	NPR1							ZNF626				CLIP4
	GABRQ	NDUFB8	ZNF451			SLC6A8	CIC	NPY6R							ZNF627				CLK3
	GABRR1	NDUFB9	ZNF462			SLC7A6	CIDECP	NR6A1							ZNF649				CLN3
	GAD2	NDUFC1	ZNF470			SLC9A9	CIRBP	NRG4							ZNF652				CLN6
	GADD45GIP1	NDUFS4	ZNF471			SLCO3A1	CIRH1A	NRGN							ZNF654				CLP1
	GADL1	NDUFS6	ZNF490			SLFN12L	CISH	NSUN7							ZNF66P				CLPB
	GAFA2	NDUFS7	ZNF498			SLFN13	CITED2	NTAN1							ZNF671				CLPTM1L
	GAL3ST1	NDUFS8	ZNF500			SLFN5	CKAP4	NTNG1							ZNF699				CLSTN1
	GAL3ST2	NDUFV1	ZNF501			SLIT2	CKAP5	NUAK1							ZNF7				CLTA
	GALNT9	NDUFV2	ZNF502			SLITRK4	CKMT2	NUAK2							ZNF706				CLTB
	GALNTL5	NDUFV3	ZNF518A			SLN	CKS2	NUDT5							ZNF708				CLTC
	GALNTL6	NEDD8	ZNF528			SMAD6	CLASP1	NUF2							ZNF717				CLTCL1
	GALP	NEURL2	ZNF552			SMOC2	CLASP2	NUMB							ZNF721				CLUAP1
	GALR2	NEUROD6	ZNF561			SNCAIP	CLASRP	NUP210L							ZNF737				CLVS1
	GALR3	NFAT5	ZNF564			SNF8	CLCF1	NUPL2							ZNF738				CLVS2
	GAPDHS	NFATC2	ZNF576			SNN	CLCN4	NUPR1							ZNF740				CLYBL
	GAS2L2	NFE2L2	ZNF577			SNRNP48	CLCN5	NUSAP1							ZNF746				CMBL
	GAST	NFKB1	ZNF580			SNTB1	CLCN7	NXF5							ZNF763				CMIP
	GATA1	NFKBIA	ZNF585B			SNX30	CLCNKA	OBFC2A							ZNF765				CMTM4
	GATA5	NFKBIL1	ZNF589			SOCS6	CLCNKB	OBSCN							ZNF766				CMTM5
	GBX2	NFKBIZ	ZNF596			SOD3	CLDN16	ODF3B							ZNF770				CNBD1
	GCG	NFU1	ZNF599			SORL1	CLDN20	ODZ2							ZNF773				CNBP
	GCGR	NFYA	ZNF626			SOX10	CLDN24	OIP5							ZNF776				CNDP1
	GCM2	NGRN	ZNF627			SOX18	CLDN8	OLFML2B							ZNF780A				CNDP2
	GCNT3	NHLRC2	ZNF649			SOX2	CLEC12B	OR10A3							ZNF782				CNGB3
	GCNT7	NHP2L1	ZNF652			SP140L	CLEC16A	OR10G2							ZNF785				CNIH
	GDA	NIF3L1	ZNF654			SPA17	CLEC3A	OR10H2							ZNF791				CNIH4
	GDAP1L1	NINJ1	ZNF66P			SPAG11B	CLEC5A	OR10J3							ZNF804B				CNKSR3
	GDF1	NIPAL3	ZNF671			SPARC	CLGN	OR10R3P							ZNF805				CNN1
	GDF2	NIPBL	ZNF699			SPATA18	CLIC1	OR11H1							ZNF816				CNNM2
	GDF6	NIT1	ZNF7			SPATA2	CLIC4	OR13C2							ZNF818P				CNNM3
	GDF7	NKAIN3	ZNF706			SPECC1	CLIC6	OR13D1							ZNF821				CNNM4
	GDNF	NKIRAS1	ZNF708			SPEG	CLIP1	OR13G1							ZNF828				CNO
	GDPD2	NKIRAS2	ZNF717			SPHK2	CLIP2	OR14A16							ZNF833P				CNOT1
	GFAP	NLRP8	ZNF721			SPRED1	CLIP4	OR14A2							ZNF836				CNOT3
	GFI1	NMRAL1	ZNF737			SPRR2E	CLK3	OR14I1							ZNF84				CNOT4
	GFI1B	NMS	ZNF738			SPTB	CLN3	OR14J1							ZNF847P				CNOT7
	GFRA4	NMUR2	ZNF740			SRD5A1	CLN6	OR1Q1							ZNF85				CNPY2
	GGN	NODAL	ZNF746			SRF	CLP1	OR2A12							ZNF92				CNTD1
	GGNBP1	NOL3	ZNF763			SRSF2IP	CLPB	OR2A2							ZNHIT3				CNTN3
	GGT6	NOMO3	ZNF765			SSC5D	CLPTM1L	OR2AG2							ZNRD1-AS				CNTNAP1
	GGTLC1	NPBWR1	ZNF766			ST3GAL1	CLSPN	OR2B2							ZRANB2				CNTNAP3
	GH1	NPFF	ZNF770			ST6GAL2	CLSTN1	OR2D3							ZSCAN12				COASY
	GH2	NPIP	ZNF773			ST7	CLTA	OR2G3							ZSCAN5A				COG4
	GHRHR	NPIPL2	ZNF776			STAMBPL1	CLTB	OR2H1							ZSWIM2				COG5
	GHRL	NPIPL3	ZNF780A			STARD5	CLTC	OR2J1							ZZZ3				COG6
	GHSR	NR1H4	ZNF782			STARD7	CLTCL1	OR2L3							AASS				COG8
	GJA10	NR4A3	ZNF785			STAT1	CLUAP1	OR2T11							ABCB6				COL18A1
	GJA8	NRD1	ZNF791			STAT2	CLVS1	OR2W1							ABCD4				COL21A1
	GJA9	NRG3	ZNF804B			STAT4	CLVS2	OR3A3							ABCF3				COL25A1
	GJB1	NRTN	ZNF805			STK38L	CLYBL	OR4A16							ABCG2				COL27A1
	GJB3	NSA2	ZNF816			STON2	CMBL	OR4C11							ACAP2				COL28A1
	GJB4	NT5C2	ZNF818P			STOX2	CMIP	OR4C12							ACCN2				COL4A1
	GJB5	NTHL1	ZNF821			STRA13	CMTM4	OR4C3							ACCS				COL4A2
	GJB6	NTN1	ZNF828			STRAP	CMTM5	OR4D2							ACOXL				COL4A3
	GJC2	NUBP1	ZNF833P			STRBP	CNBD1	OR4F15							ACR				COL4A5
	GJC3	NUBP2	ZNF836			STX7	CNBP	OR4F17							ACTR1A				COL4A6
	GJD2	NUDC	ZNF84			SULF1	CNDP1	OR4F6							ADAM30				COL5A3
	GJD3	NUDT14	ZNF847P			SUN2	CNDP2	OR4K13							ADAM9				COL6A3
	GJD4	NUDT15	ZNF85			SVEP1	CNGB3	OR4K2							ADAMTS10				COL9A1
	GK2	NUDT16	ZNF92			SYCP3	CNIH	OR4S1							ADAMTSL1				COMMD1
	GK5	NUDT16L1	ZNHIT3			SYN1	CNIH4	OR4X1							ADAR				COMMD10
	GLB1L3	NUDT22	ZNRD1-AS			SYN2	CNKSR3	OR51E2							ADC				COMMD3
	GLI1	NUDT8	ZRANB2			SYNE1	CNN1	OR51F2							ADCY9				COMMD5
	GLIPR1L1	NUDT9	ZSCAN12			SYNE2	CNNM2	OR52B2							ADCYAP1				COMMD6
	GLIS1	NUDT9P1	ZSCAN5A			SYPL2	CNNM3	OR56A5							ADH6				COMMD8
	GLOD5	NUP54	ZSWIM2			SYT11	CNNM4	OR5A1							ADIPOR1				COMMD9
	GLRA1	OBFC2B	ZZZ3			SYT17	CNO	OR5A2							ADORA2B				COMT
	GLRA4	OCEL1				SYT7	CNOT1	OR5AS1							ADPRH				COPE
	GLT8D1	ODF2				SYTL2	CNOT3	OR5B12							ADRB1				COPG
	GLTPD2	ODF2L				TADA2B	CNOT4	OR5B17							ADRBK2				COPG2
	GMCL1	ODZ4				TAF1	CNOT7	OR5C1							AEBP1				COPS4
	GNAT1	OFD1				TAF3	CNPY2	OR5D16							AFAP1L2				COQ2
	GNB1L	OGDH				TAF6	CNTD1	OR5D18							AFF3				COQ3
	GNG13	OGFOD2				TAF8	CNTN3	OR5K3							AGPAT3				COQ4
	GNG8	OLA1				TAGAP	CNTNAP1	OR5L2							AGPAT4				COQ5
	GNRH2	OPLAH				TANC2	CNTNAP3	OR6C1							AGRN				COQ6
	GOLGA2	OPN5				TAPT1	COASY	OR6C2							AGXT2L1				COQ7
	GOLGA2B	OPTN				TARP	COG4	OR6C3							AHCY				CORIN
	GOLGA2P2Y	OR10X1				TBC1D1	COG5	OR6C6							AHNAK				CORO1C
	GOLGA6B	OR11G2				TBC1D12	COG6	OR6K6							AIM2				CORO2B
	GOLGA6L1	OR1E1				TBC1D2B	COG8	OR6W1P							AIMP2				CORO7
	GOLGA6L2	OR1E2				TBC1D8B	COL18A1	OR7A2P							AK5				COX1
	GOLT1A	OR1J4				TBC1D9	COL21A1	OR7A5							AKAP8L				COX11
	GON4L	OR1L3				TBRG4	COL25A1	OR7C2							AKNA				COX15
	GOT1L1	OR1S1				TBX3	COL27A1	OR7G2							AKT1S1				COX18
	GP1BA	OR2AE1				TCEAL7	COL28A1	OR7G3							ALAS2				COX2
	GP2	OR2AK2				TCF4	COL4A1	OR8B12							ALDH1A2				COX4I2
	GP5	OR2B11				TCFL5	COL4A2	OR8B2							ALDH8A1				COX4NB
	GP9	OR4A15				TCP1	COL4A3	OR8B3							ALS2CL				COX6A1
	GPC2	OR4A5				TCTN1	COL4A5	OR8B4							AMD1				COX7A2L
	GPD2	OR4C5				TCTN2	COL4A6	OR8G5							AMICA1				COX8C
	GPHA2	OR4H12P				TEAD1	COL5A3	OR8H2							AMIGO2				CPA6
	GPHB5	OR4K5				TEAD2	COL6A3	OR9A2							AMOT				CPD
	GPR101	OR4L1				TECPR2	COL9A1	ORC6							ANGPTL5				CPEB2
	GPR107	OR4M1				TET2	COMMD1	OS9							ANGPTL7				CPEB3
	GPR113	OR4N3P				TEX9	COMMD10	OSBPL5							ANKRD2				CPN2
	GPR114	OR4X2				TFEB	COMMD3	OSBPL6							ANKRD29				CPNE1
	GPR123	OR51E1				TGFB3	COMMD5	OSTF1							ANKRD36B				CPNE3
	GPR139	OR51I2				TGFBR1	COMMD6	OTUB2							ANKRD42				CPNE4
	GPR142	OR52A5				THBS3	COMMD8	OVOS							ANKRD44				CPNE5
	GPR143	OR5B3				THBS4	COMMD9	OXCT1							ANO10				CPNE8
	GPR144	OR5T2				THEMIS	COMT	OXNAD1							ANO2				CPOX
	GPR150	OR7D2				THSD7A	COPE	P2RX4							ANP32B				CPSF1
	GPR151	OR8H1				THY1	COPG	P2RY12							ANTXR1				CPSF4
	GPR152	OR8J3				TIMM44	COPG2	P4HA1							ANXA3				CPT2
	GPR17	OR9G4				TIMM50	COPS4	PACS1							ANXA4				CRADD
	GPR172B	OR9H1P				TIMP2	COQ2	PACSIN3							APBA3				CRB1
	GPR179	OTP				TINAGL1	COQ3	PADI2							APBB1				CRBN
	GPR182	OTUB1				TLE4	COQ4	PADI6							APBB2				CREB3
	GPR19	OXSM				TLE6	COQ5	PAGE4							APCDD1L				CREB3L4
	GPR21	P2RX1				TLR3	COQ6	PAK3							APH1B				CREBBP
	GPR25	P2RY8				TLR7	COQ7	PAM							APLF				CREG1
	GPR26	PABPC1L				TM2D3	CORIN	PAPSS1							APLNR				CRELD1
	GPR3	PABPN1				TM7SF3	CORO1C	PAQR9							APOB				CRELD2
	GPR31	PACRGL				TMEM108	CORO2B	PARP4							APOBEC3D				CREM
	GPR35	PACS2				TMEM110	CORO7	PARVG							APOBEC3F				CRH
	GPR37L1	PACSIN1				TMEM119	COX1	PAX4							APOBEC3G				CRIM1
	GPR39	PADI4				TMEM127	COX11	PBK							APOBEC3H				CRIP2
	GPR45	PAF1				TMEM147	COX15	PCDH15							AQP3				CRIPT
	GPR6	PAIP1				TMEM14A	COX18	PCDH7							ARAF				CRK
	GPR61	PAK7				TMEM177	COX2	PCDHB2							ARAP2				CRLF1
	GPR62	PAM16				TMEM201	COX4I2	PCDHB3							ARHGAP15				CRLF2
	GPR78	PANK4				TMEM218	COX4NB	PCDHGC5							ARHGAP25				CRLF3
	GPR87	PANX3				TMEM231	COX6A1	PCK2							ARHGAP28				CRMP1
	GPR88	PAPPA2				TMEM30B	COX7A2L	PCMT1							ARHGAP31				CROCCP2
	GPR98	PARG				TMEM8A	COX8C	PDC							ARHGEF10L				CROCCP3
	GPRIN1	PARK7				TMEM91	CPA6	PDE4DIP							ARHGEF3				CROT
	GPRIN2	PARL				TMEM93	CPD	PDE6A							ARL2BP				CRSP8P
	GPX6	PARP1				TMEM98	CPEB2	PDGFRA							ARL6IP6				CRTC2
	GRAMD2	PARP16				TMOD2	CPEB3	PDHA1							ARRDC3				CRTC3
	GRHL2	PBX4				TMPRSS2	CPN2	PDLIM1							ASAP2				CRY1
	GRHL3	PCDH11X				TMPRSS4	CPNE1	PDLIM2							ASCL4				CRY2
	GRIK1	PCDH11Y				TMSB15B	CPNE3	PDLIM3							ASPN				CRYM
	GRIK4	PCGF6				TMTC1	CPNE4	PDLIM5							ATG4D				CRYZ
	GRIN1	PCIF1				TMX4	CPNE5	PDPK1							ATG9A				CS
	GRIN2C	PCNX				TNFAIP2	CPNE8	PDXK							ATL1				CSDA
	GRIN2D	PCP4				TNFAIP3	CPOX	PEPD							ATOH8				CSDE1
	GRIN3B	PCTP				TNFRSF10C	CPSF1	PFDN5							ATP1B1				CSF2
	GRK1	PCYT1A				TNFSF10	CPSF4	PFKFB4							ATP1B4				CSGALNACT1
	GRK7	PCYT2				TNFSF13B	CPT2	PGA3							ATP2A3				CSGALNACT2
	GRM4	PDCD2L				TNFSF18	CRADD	PGA4							ATP8B5P				CSK
	GRM5	PDCD5				TNFSF8	CRB1	PGA5							AZGP1				CSMD2
	GRM6	PDCL2				TNMD	CRBN	PGD							B2M				CSMD3
	GRP	PDCL3				TNS3	CREB3	PGLS							BACH2				CSNK1D
	GRRP1	PDE4A				TNXA	CREB3L4	PGM5							BAG1				CSNK1E
	GS85	PDE6B				TNXB	CREBBP	PGM5P2							BBS7				CSNK1G2
	GSC	PDE8A				TOB2	CREG1	PGRMC1							BBS9				CSNK2A2
	GSC2	PDE8B				TOR1AIP1	CRELD1	PHACTR2							BCAR1				CSPG4
	GSDMD	PDK2				TP53INP2	CRELD2	PHGDH							BCHE				CSRNP2
	GSG1	PDXDC2P				TPM1	CREM	PHLDB2							BCL2L1				CSRNP3
	GSPT2	PDXP				TPO	CRH	PIK3AP1							BCL2L13				CST2
	GSTA1	PDZD2				TPPP3	CRIM1	PIK3CD							BCL7B				CST5
	GSTA3	PEBP4				TPRN	CRIP2	PIK3CG							BDKRB1				CTAGE3P
	GSTCD	PECI				TPST1	CRIPT	PIK3R5							BEND7				CTAGE5
	GSX1	PELI1				TRAF1	CRISPLD2	PILRA							BFSP1				CTBP2
	GSX2	PER2				TRAF3IP3	CRK	PIM2							BGN				CTCF
	GTF2A1	PEX11A				TRAF5	CRLF1	PIP5K1A							BHLHE41				CTDP1
	GTF2H2	PEX13				TRANK1	CRLF2	PIRT							BICC1				CTDSP1
	GTF2H2D	PEX14				TRAPPC3	CRLF3	PITRM1							BLID				CTDSPL
	GTF3C4	PEX6				TRAT1	CRMP1	PK155							BLM				CTF1
	GTSF1L	PFN2				TRBC1	CROCCP2	PKD1							BLNK				CTNNA3
	GUCA2A	PGAM2				TRERF1	CROCCP3	PKD1L1							BMP6				CTPS
	GUCA2B	PGAP1				TRIL	CROT	PKD1L3							BNC2				CTPS2
	GUCY2D	PGM1				TRIM22	CRSP8P	PKDREJ							BOC				CTSA
	GUCY2F	PGP				TRIM25	CRTC2	PKHD1L1							BRI3BP				CTSF
	GYLTL1B	PHACTR1				TRIM37	CRTC3	PKIA							BST1				CTSL2
	GZMH	PHACTR3				TRIM6-TRIM34	CRY1	PKP2							BST2				CTSO
	GZMM	PHB				TRIP10	CRY2	PKP4							BTG4				CTTN
	H1FNT	PHB2				TRIP6	CRYM	PLA1A							BTN2A2				CTTNBP2NL
	H1FOO	PHC1				TRMU	CRYZ	PLA2G12B							BTN3A1				CTU1
	H2AFB1	PHLPP2				TRPM3	CS	PLA2G2C							BTN3A3				CUL2
	H2AFY	PHPT1				TRPM7	CSDA	PLA2G4A							BVES				CUL4A
	H2BFM	PICK1				TRPS1	CSDE1	PLA2G7							C10orf10				CUL5
	H2BFWT	PIGF				TSHZ2	CSF2	PLAA							C10orf57				CUZD1
	HABP2	PIGG				TSPAN11	CSGALNACT1	PLAC9							C10orf68				CWC15
	HAGHL	PIGQ				TSPAN15	CSGALNACT2	PLAG1							C11orf44				CWC25
	HAPLN2	PIGS				TSPAN17	CSK	PLAGL2							C11orf80				CWC27
	HAPLN4	PIGX				TSPAN6	CSMD2	PLB1							C12orf32				CXCR6
	HBG1	PIK3C2G				TSPAN8	CSMD3	PLBD2							C12orf35				CXorf26
	HBM	PIK3C3				TSPYL5	CSNK1A1	PLCB2							C12orf55				CXorf36
	HBQ1	PIK3CB				TTC3	CSNK1D	PLCL1							C12orf63				CXorf38
	HCFC2	PIK3R2				TTC38	CSNK1E	PLEK							C12orf68				CXorf40B
	HCG9	PIK3R6				TTC39B	CSNK1G2	PLEK2							C12orf75				CXorf57
	HCRP1	PILRB				TTLL3	CSNK2A2	PLEKHA7							C14orf101				CXorf58
	HCRT	PIN4				TTLL7	CSPG4	PLEKHO2							C14orf106				CXXC1
	HDAC1	PINK1				TUBA1A	CSRNP2	PLGLA							C14orf166				CXXC1P1
	HDGFL1	PIP				TUBA3D	CSRNP3	PLGLB2							C15orf59				CXXC4
	HEATR7B2	PIP5K1B				TUBA3E	CST2	PLK1							C16orf5				CXXC5
	HELT	PIR				TUBA4A	CST5	PLLP							C16orf61				CYB561
	HEMGN	PIWIL2				TUBAL3	CTAGE3P	PLSCR1							C17orf57				CYB561D1
	HEPN1	PKD1P1				TUBB2C	CTAGE5	PLTP							C17orf65				CYB561D2
	HES2	PKM2				TUBBP5	CTBP2	PLXNC1							C18orf10				CYB5A
	HES3	PKN1				TUBG1	CTCF	PLXND1							C19orf12				CYB5D1
	HES4	PLA2G12A				TWIST1	CTDP1	PMFBP1							C19orf47				CYB5D2
	HES5	PLA2G16				TXK	CTDSP1	PNLIP							C19orf52				CYB5R2
	HES7	PLA2G2E				UBA7	CTDSPL	POC1B							C19orf66				CYFIP1
	HGC6.3	PLA2G4F				UBAP2	CTF1	POLE2							C1orf101				CYorf15A
	HGFAC	PLA2G5				UBE2L6	CTH	POLR2B							C1orf105				CYorf15B
	HHLA1	PLCD3				UBE2T	CTNNA3	POLR3B							C1orf183				CYP11A1
	HHLA2	PLCL2				UBE3C	CTPS	POTEB							C1orf31				CYP19A1
	HILS1	PLD5				UBFD1	CTPS2	POTEC							C1orf54				CYP1A1
	HINFP	PLD6				UBN1	CTSA	POTED							C1orf58				CYP1B1
	HIPK4	PLEC				UCHL1	CTSD	PPAPDC1A							C1orf96				CYP21A2
	HIST1H2AB	PLEKHH3				UHRF1BP1	CTSF	PPARGC1A							C1QTNF2				CYP27B1
	HIST1H2AM	PLEKHJ1				UMODL1	CTSL2	PPFIA2							C1QTNF3				CYP27C1
	HIST1H2BA	PLK3				UNC13B	CTSO	PPM1M							C1QTNF7				CYP2C18
	HIST1H2BB	PLS1				UNC5B	CTTN	PPM1N							C20orf103				CYP2C19
	HIST1H2BO	PLVAP				URM1	CTTNBP2NL	PPP1R9A							C20orf117				CYP2C8
	HIST3H2BB	PMAIP1				USP18	CTU1	PPP2R1A							C20orf54				CYP2D6
	HIST3H3	PMF1				USP2	CUL2	PPP6R3							C2orf15				CYP2F1
	HIVEP1	PMVK				USP54	CUL4A	PPT1							C2orf58				CYP2R1
	HKDC1	PNKD				UTS2D	CUL5	PQLC1							C3orf57				CYP2U1
	HLCS	PNLIPRP2				VCAM1	CUZD1	PRAME							C3orf58				CYP39A1
	HMGB1	PNLIPRP3				VCL	CWC15	PRAMEF12							C3orf70				CYP3A5
	HMGB4	POC5				VEGFC	CWC25	PRC1							C4orf33				CYP46A1
	HMGXB4	POFUT1				VEZF1	CWC27	PRDM7							C4orf34				CYP4F12
	HMHB1	POFUT2				VGLL4	CXCR6	PRKAA2							C4orf49				CYP4V2
	HMX1	POLDIP2				VIM	CXorf26	PRKAB2							C5orf13				CYP51A1
	HMX2	POLM				VPS13D	CXorf36	PRKAR1A							C5orf25				CYP7A1
	HMX3	POLQ				VPS4A	CXorf38	PRKCB							C5orf39				CYP8B1
	HNF1A	POLR2C				VRTN	CXorf40B	PRKCD							C6orf106				CYR61
	HNF4A	POLR2E				VWA5A	CXorf57	PRKCDBP							C6orf47				CYSLTR2
	HNF4G	POLR2F				WBP11P1	CXorf58	PRKCSH							C6orf48				CYTB
	HNRNPA2B1	POLR2I				WBSCR17	CXXC1	PRKD3							C6orf62				CYTH2
	HNRNPD	POLR2J				WDR11	CXXC1P1	PRKX							C6orf97				D2HGDH
	HNRNPK	POLR2L				WDR13	CXXC4	PROK2							C8orf49				DAAM1
	HNRPLL	POLR3C				WDR17	CXXC5	PROSC							C8orf84				DACH1
	HORMAD2	POLR3K				WDR91	CYB561	PROX2							C9orf150				DACT2
	HOXA10	POLRMT				WNK1	CYB561D1	PRPS2							C9orf153				DACT3
	HOXA11	POM121L1P				WSB1	CYB561D2	PRR11							C9orf167				DAD1
	HOXA13	POMC				XAF1	CYB5A	PRRG4							C9orf171				DAGLB
	HOXA3	POMGNT1				XG	CYB5D1	PRSS45							C9orf57				DAND5
	HOXA5	POU5F1P3				XK	CYB5D2	PSD4							C9orf68				DAOA
	HOXA6	PPAP2B				YBX1	CYB5R2	PSEN1							C9orf7				DAPK3
	HOXA7	PPAPDC1B				YEATS2	CYB5R3	PSMA1							CA5B				DARS2
	HOXB1	PPARA				YIPF7	CYFIP1	PSMB10							CA5BP				DAXX
	HOXB13	PPARGC1B				YY1AP1	CYorf15A	PSMB11							CABLES2				DAZAP1
	HOXB8	PPBP				ZBTB16	CYorf15B	PSMC1							CACNA1H				DAZAP2
	HOXB9	PPFIBP1				ZC3H12B	CYP11A1	PSTPIP1							CACNB4				DBF4
	HOXC11	PPIEL				ZC3HAV1L	CYP19A1	PSTPIP2							CADPS2				DBF4B
	HOXC12	PPIF				ZDHHC23	CYP1A1	PTAFR							CAMK4				DBN1
	HOXC13	PPIL1				ZEB2	CYP1B1	PTCHD1							CAMTA2				DBNL
	HOXD1	PPIP5K2				ZFP90	CYP21A2	PTEN							CAPN3				DBP
	HOXD10	PPM1A				ZGPAT	CYP27B1	PTENP1							CAPN5				DBT
	HOXD11	PPM1J				ZMIZ2	CYP27C1	PTGER2							CAPN6				DCAF12
	HOXD12	PPM1L				ZNF135	CYP2C18	PTGER4							CAPRIN1				DCAF13
	HOXD13	PPP1R10				ZNF174	CYP2C19	PTGES							CASC4				DCAF15
	HOXD3	PPP1R13B				ZNF219	CYP2C8	PTK2B							CASK				DCAF4
	HOXD4	PPP1R13L				ZNF238	CYP2D6	PTPLA							CASKIN2				DCAF6
	HPCA	PPP1R14A				ZNF365	CYP2F1	PTPLAD2							CASP1				DCAF7
	HPDL	PPP1R3B				ZNF366	CYP2R1	PTPN11							CASP12				DCAF8
	HPS4	PPP2R2C				ZNF391	CYP2U1	PTPN18							CASQ1				DCAF8L1
	HPX	PPP2R2D				ZNF423	CYP39A1	PTPN22							CASS4				DCAKD
	HR	PPP2R3B				ZNF480	CYP3A5	PTPN6							CASZ1				DCBLD1
	HRH3	PPP2R4				ZNF57	CYP46A1	PTPN7							CBLB				DCBLD2
	HRK	PPP2R5C				ZNF584	CYP4F12	PTPRC							CBX4				DCD
	HS3ST3A1	PPP2R5D				ZNF618	CYP4V2	PTPRJ							CC2D2A				DCLK1
	HS3ST4	PPP6R2				ZNF622	CYP51A1	PTPRO							CCBL1				DCLK2
	HS3ST6	PRDM16				ZNF624	CYP7A1	PTPRR							CCDC102B				DCLK3
	HSD17B1	PRDM6				ZNF673	CYP8B1	PYCARD							CCDC123				DCLRE1C
	HSD3B1	PRDM8				ZNF678	CYR61	PYDC2							CCDC130				DCP1A
	HSH2D	PRDX2				ZNF682	CYSLTR2	QKI							CCDC14				DCP1B
	HSP90AB4P	PRDX3				ZNF730	CYTB	RAB11B							CCDC15				DCT
	HSPB9	PRDX5				ZNF764	CYTH2	RAB13							CCDC3				DCTN2
	HTR1A	PREB				ZNF784	D2HGDH	RAB18							CCDC68				DCTN6
	HTR1B	PREP				ZNF83	DAAM1	RAB27A							CCDC80				DCUN1D2
	HTR1E	PRG4				ZNF850	DACH1	RAB27B							CCDC85A				DCUN1D3
	HTR2C	PRIC285				ZNF865	DACT2	RAB31							CCDC88A				DDAH1
	HTR3A	PRICKLE4				ZNRF3	DACT3	RAB34							CCL13				DDHD2
	HTR3C	PRKAB1				ZRANB3	DAD1	RAB39							CCL28				DDI2
	HTR3D	PRKACA				ZSWIM3	DAGLB	RAB39B							CCL3				DDIT3
	HTR3E	PRKAG2					DAND5	RAB42							CCL3L1				DDIT4L
	HTR6	PRKG2					DAOA	RAB5C							CCL4				DDO
	ICAM5	PRKRIR					DAPK3	RAB6C							CCL4L1				DDOST
	IFIT1B	PRODH					DARS2	RAB8A							CCL5				DDR1
	IFITM5	PRPF3					DAXX	RAB8B							CCL8				DDRGK1
	IFLTD1	PRPF31					DAZAP1	RABEP1							CCNB1IP1				DDX1
	IFNA1	PRPS1L1					DAZAP2	RAC2							CCNJL				DDX17
	IFNA13	PRR20A					DBF4	RACGAP1							CCR4				DDX21
	IFNA17	PRRG1					DBF4B	RAD51							CCRL1				DDX23
	IFNA21	PRRX1					DBN1	RAD51AP1							CD163L1				DDX27
	IFNA4	PRSS23					DBNL	RAET1E							CD1C				DDX31
	IFNB1	PRSS42					DBP	RAG2							CD1E				DDX39
	IFNK	PSENEN					DBT	RALGDS							CD2				DDX3X
	IFNW1	PSG3					DCAF12	RAP1B							CD200				DDX3Y
	IFT88	PSMA6					DCAF13	RAP2B							CD22				DDX4
	IGDCC3	PSMB5					DCAF15	RARRES3							CD226				DDX41
	IGF2AS	PSMB6					DCAF4	RASAL3							CD247				DDX43
	IGFALS	PSMC2					DCAF6	RASGEF1B							CD27				DDX49
	IGFBP1	PSMC3					DCAF7	RASGRF1							CD38				DDX5
	IGFBPL1	PSMC5					DCAF8	RASGRP4							CD3D				DDX50
	IGFL1	PSMD13					DCAF8L1	RASL11A							CD3E				DDX51
	IGFL2	PSMD6					DCAKD	RASSF2							CD3G				DDX55
	IGFL3	PSMD7					DCBLD1	RBFOX1							CD40LG				DDX56
	IGFL4	PSME1					DCBLD2	RBFOX2							CD48				DDX6
	IGFN1	PTAR1					DCD	RBL1							CD69				DEAF1
	IGHE	PTCD1					DCLK1	RBM10							CD74				DECR1
	IGHV5-78	PTCH1					DCLK2	RBM15							CD83				DECR2
	IGLL1	PTCHD2					DCLK3	RBM24							CD8A				DEDD
	IGLV6-57	PTDSS1					DCLRE1C	RBM28							CD96				DEDD2
	IGSF9	PTDSS2					DCP1A	RBM46							CDC26				DEF8
	IHH	PTGES2					DCP1B	RBM47							CDH11				DEFA6
	IKZF5	PTGS2					DCT	RBP1							CDH23				DEFB1
	IL11	PTH1R					DCTN2	RBP7							CDK16				DEFB109P1B
	IL13	PTHLH					DCTN6	RBPJ							CDK5RAP3				DEFB115
	IL17A	PTK7					DCUN1D2	RBPMS							CEACAM19				DEFB127
	IL17B	PTP4A3					DCUN1D3	RC3H2							CECR2				DEGS1
	IL17C	PTPN5					DDAH1	RCAN2							CEP110				DEM1
	IL17D	PTPRB					DDB1	RCBTB1							CEP164				DENND1A
	IL17F	PTPRCAP					DDHD2	RDH16							CEP170				DENND1B
	IL17REL	PTPRK					DDI2	REEP4							CEP170P1				DENND2A
	IL19	PTPRT					DDIT3	REG1A							CEP290				DENND2C
	IL1A	PTPRZ1					DDIT4L	REG3A							CEP78				DENND3
	IL1F10	PURA					DDO	RENBP							CEPT1				DENND5A
	IL1F5	PXMP2					DDOST	RESP18							CERCAM				DENR
	IL1F6	PYCR2					DDR1	REXO2							CERK				DEPDC4
	IL1F7	PYGM					DDRGK1	RFFL							CES2				DEPDC6
	IL1F9	PZP					DDX1	RFNG							CETN2				DERA
	IL20	QRSL1					DDX17	RGMB							CFH				DERL2
	IL21	R3HCC1					DDX21	RGS1							CFHR1				DET1
	IL21R	RAB11FIP1					DDX23	RGS10							CFHR3				DFNA5
	IL22RA1	RAB11FIP4					DDX27	RGS18							CFI				DGCR6
	IL23A	RAB1B					DDX31	RIC3							CHD3				DGKA
	IL25	RAB1C					DDX39	RICTOR							CHPT1				DGKB
	IL27	RAB33A					DDX3X	RILPL2							CHRAC1				DGKD
	IL28A	RAB40AL					DDX3Y	RIN3							CHRNA5				DGKH
	IL29	RAB43					DDX4	RIPK3							CHRNA9				DGKZ
	IL3	RAB5B					DDX41	RIT2							CHRNE				DGUOK
	IL31	RAB7L1					DDX43	RLN2							CHST6				DHCR24
	IL4	RABL2A					DDX49	RMND5A							CHST7				DHODH
	IL9	RABL2B					DDX5	RNASE1							CHSY3				DHRS11
	IL9R	RAD21L1					DDX50	RNASE6							CIITA				DHRS4
	ILDR1	RAD23A					DDX51	RNASE9							CILP				DHRS4L2
	ILKAP	RAD51C					DDX55	RNASEK							CLDN12				DHRS7
	IMP3	RAGE					DDX56	RNF103							CLEC1A				DHRS7B
	IMP5	RALGPS2					DDX6	RNF125							CLEC2D				DHTKD1
	ING5	RAMP3					DEAF1	RNF13							CLEC4A				DHX15
	INGX	RANBP3					DECR1	RNF130							CLEC4F				DHX16
	INHBC	RANGRF					DECR2	RNF135							CLMN				DHX33
	INHBE	RAP1GAP					DEDD	RNF138							CLPP				DHX34
	INO80B	RAP1GAP2					DEDD2	RNF144B							CLPTM1				DHX35
	INO80C	RAPGEF5					DEF8	RNF150							CLU				DHX37
	INSIG2	RARS2					DEFA6	RNF166							CMA1				DHX38
	INSL3	RASD2					DEFB1	RNFT2							CMPK2				DIAPH1
	INSM1	RASGRP2					DEFB109P1B	RNH1							CMTM8				DIMT1L
	INSM2	RBCK1					DEFB115	RNPEP							CNKSR1				DIO2
	INTS4	RBM18					DEFB127	RNU105C							CNST				DIS3L
	INTS4L1	RBM25					DEGS1	RNY4P8							CNTLN				DIXDC1
	INTS4L2	RBM39					DEK	ROD1							CNTN4				DKFZP434F142
	INTS8	RBP5					DEM1	ROR2							COBL				DKFZP434I0714
	INTS9	RBX1					DENND1A	RP2							COL12A1				DKFZP434L187
	IPO8	RDH14					DENND1B	RP9							COL14A1				DKFZp761E198
	IQCC	RDM1					DENND2A	RP9P							COL15A1				DKFZP779L1853
	IQCD	RDX					DENND2C	RPA2							COL16A1				DKK1
	IQCE	REC8					DENND3	RPE65							COL1A1				DKK3
	IQCF1	RECQL					DENND5A	RPL15							COL1A2				DLC1
	IQCF2	REEP5					DENR	RPL3							COL24A1				DLD
	IQSEC3	REG1B					DEPDC4	RPL30							COL3A1				DLEU2L
	IQUB	REG1P					DEPDC6	RPL32P3							COL5A1				DLG1
	IREB2	RELL1					DERA	RPL3L							COL5A2				DLG2
	IRF7	REPIN1					DERL2	RPS10P7							COL6A2				DLG4
	IRG1	RETN					DET1	RPS6KA1							COL8A1				DLG5
	IRGC	REV3L					DFNA5	RPTN							COLEC11				DLGAP1
	IRS4	RFESD					DGCR6	RRM2							COLQ				DLGAP4
	IRX1	RFPL3					DGCR8	RSPO1							COMP				DLL1
	IRX2	RFX2					DGKA	RTKN2							COPS3				DLL4
	ISG15	RFX8					DGKB	RTN1							COX7A1				DLST
	ISL1	RG9MTD3					DGKD	RUFY1							CP				DMAP1
	ISL2	RGL2					DGKH	RUNDC2A							CPAMD8				DMGDH
	ISM2	RGL3					DGKZ	RUNX3							CPE				DMKN
	ISX	RGR					DGUOK	RXFP1							CPLX4				DMWD
	ISY1	RGS16					DHCR24	S100A1							CPSF3L				DNA2
	ITGA2B	RGS2					DHODH	S100A11							CPSF4L				DNAH17
	ITGAD	RGS21					DHRS11	S100A4							CPT1C				DNAI1
	ITIH1	RGS9					DHRS4	S100A7L2							CPXM2				DNAJA1
	ITIH2	RGS9BP					DHRS4L2	S100A8							CRABP2				DNAJA2
	ITLN2	RGSL1					DHRS7	SAMSN1							CREB3L2				DNAJB1
	ITPR1	RHAG					DHRS7B	SASH3							CREB5				DNAJB11
	ITPRIPL1	RHBDD2					DHTKD1	SATB2							CREBL2				DNAJB12
	IVL	RHOQ					DHX15	SCAND2							CRHBP				DNAJB2
	IYD	RHOT1					DHX16	SCARB2							CRIP1				DNAJB5
	IZUMO2	RILP					DHX33	SCEL							CRISPLD1				DNAJB6
	IZUMO4	RILPL1					DHX34	SCG5							CRYAB				DNAJC1
	JAKMIP1	RIMKLA					DHX35	SCGB3A1							CRYGD				DNAJC12
	JMJD1C	RMI1					DHX37	SCIN							CSDC2				DNAJC14
	JPH3	RNASE12					DHX38	SCML4							CTCFL				DNAJC15
	JPH4	RND1					DIAPH1	SCN8A							CTGF				DNAJC19
	JSRP1	RNF11					DIDO1	SDC3							CTHRC1				DNAJC2
	KAAG1	RNF113A					DIMT1L	SDC4							CTLA4				DNAJC22
	KANK3	RNF123					DIO2	SDS							CTNNA1				DNAJC25
	KBTBD11	RNF128					DIRAS3	SECTM1							CTSG				DNAJC28
	KCNA1	RNF175					DIS3L	SELL							CTSK				DNAJC3
	KCNA10	RNF208					DIXDC1	SELM							CTSW				DNAJC30
	KCNA7	RNF217					DKFZP434F142	SELPLG							CUTC				DNAJC5
	KCNB2	RNF32					DKFZP434I0714	SEMA3B							CX3CL1				DNAJC5G
	KCNC1	RNF43					DKFZP434L187	SEMA4A							CX3CR1				DNAJC6
	KCNC2	RNF5					DKFZp761E198	SENP2							CXCL10				DNAJC9
	KCNE1L	RNF5P1					DKFZP779L1853	SERPINA1							CXCL11				DNAL1
	KCNE2	RNMTL1					DKK1	SERPINB10							CXCL12				DNALI1
	KCNF1	RNPEPL1					DKK3	SERPINB13							CXCL14				DNASE1
	KCNG3	ROBLD3					DLC1	SFT2D2							CXCL9				DNHD1
	KCNG4	ROCK1					DLD	SFXN3							CXCR4				DNMBP
	KCNH1	ROGDI					DLEU2L	SGCA							CXCR7				DNTTIP1
	KCNH3	ROMO1					DLG1	SGK269							CYP4B1				DNTTIP2
	KCNH4	RORC					DLG2	SGOL1							CYP4Z1				DOC2A
	KCNJ10	RPAP1					DLG4	SGTA							CYP7B1				DOC2B
	KCNJ13	RPE					DLG5	SH2D1B							CYSLTR1				DOCK5
	KCNJ9	RPL10L					DLGAP1	SH3BGRL2							CYTIP				DOK3
	KCNK12	RPL23AP7					DLGAP4	SH3BP1							DACT1				DOK6
	KCNK13	RPL23AP82					DLL1	SH3BP5							DAP				DOLPP1
	KCNK16	RPP14					DLL4	SH3TC1							DBC1				DONSON
	KCNK4	RPUSD2					DLST	SHC3							DBNDD2				DOPEY1
	KCNK7	RPUSD3					DMAP1	SHOX2							DCAF5				DPAGT1
	KCNK9	RPUSD4					DMGDH	SIGIRR							DCHS1				DPCD
	KCNN1	RRAGA					DMKN	SIGLEC1							DCP2				DPF3
	KCNQ1DN	RRN3P1					DMWD	SIGLEC6							DDAH2				DPH1
	KCNRG	RS1					DNA2	SILV							DDX19B				DPH2
	KCNS1	RSAD1					DNAH17	SIRPB1							DDX26B				DPH3P1
	KCNV1	RTCD1					DNAI1	SIRPB2							DDX58				DPH5
	KCNV2	RTN2					DNAJA1	SIX1							DDX60				DPM1
	KCP	RTN3					DNAJA2	SKA1							DDX60L				DPM2
	KCTD8	RUNDC3B					DNAJB1	SKA3							DENND4B				DPM3
	KDM1A	RUSC1					DNAJB11	SKAP2							DGCR2				DPP3
	KDM3A	RUVBL1					DNAJB12	SLA							DGKI				DPP9
	KDM4A	S100A13					DNAJB2	SLAMF1							DHX30				DPRX
	KDM5A	S100A7A					DNAJB5	SLAMF8							DHX58				DPY19L2
	KHDC1	S1PR4					DNAJB6	SLAMF9							DKFZp451A211				DPY19L2P1
	KIAA0125	SAMD7					DNAJC1	SLC11A2							DKK2				DPY19L2P2
	KIAA0317	SAR1A					DNAJC12	SLC12A2							DLG3				DPY19L2P4
	KIAA0913	SAR1B					DNAJC14	SLC12A8							DMPK				DPY19L3
	KIAA1009	SARM1					DNAJC15	SLC15A3							DNAH1				DPY19L4
	KIAA1033	SAT2					DNAJC19	SLC15A5							DNAH3				DPYSL2
	KIAA1045	SBK1					DNAJC2	SLC16A1							DNAJC16				DPYSL4
	KIAA1486	SBK2					DNAJC22	SLC16A10							DNASE1L3				DRAM2
	KIAA1543	SC5DL					DNAJC25	SLC17A6							DNM1				DRAP1
	KIAA1654	SCAMP3					DNAJC28	SLC1A2							DNM2				DRD1
	KIAA1731	SCAND3					DNAJC3	SLC22A18AS							DOCK4				DRG2
	KIAA1751	SCARNA16					DNAJC30	SLC22A7							DOCK7				DSC1
	KIAA1875	SCGB1D2					DNAJC5	SLC24A2							DOCK9				DSCAML1
	KIAA1919	SCN1B					DNAJC5G	SLC24A4							DOHH				DSCR8
	KIAA1967	SCTR					DNAJC6	SLC24A6							DOK4				DSERG1
	KIAA2013	SDR39U1					DNAJC9	SLC25A36							DPEP2				DSG1
	KIF12	SEC22B					DNAL1	SLC25A4							DPF1				DSG2
	KIF16B	SEC31A					DNALI1	SLC26A3							DPPA5				DSPP
	KIF19	SEC62					DNASE1	SLC26A8							DPT				DSTN
	KIF25	SEMA3G					DNHD1	SLC27A3							DPYSL3				DSTNP2
	KIF26A	SEMA4D					DNMBP	SLC28A1							DRG1				DTD1
	KIF2B	SEMA6C					DNMT1	SLC28A3							DSC2				DTNB
	KIFC2	SEPW1					DNMT3B	SLC29A3							DSEL				DTWD2
	KIR2DL1	SERPINA7					DNTTIP1	SLC2A2							DTX4				DTX2
	KIR2DL2	SERPINB6					DNTTIP2	SLC2A9							DUOX1				DTX3
	KIR2DL3	SERPINB9					DOC2A	SLC30A7							DUS1L				DTYMK
	KIR2DL4	SEZ6L2					DOC2B	SLC31A2							DUSP13				DUS2L
	KIR2DL5A	SF1					DOCK5	SLC34A2							DVL1				DUS3L
	KIR2DS1	SFI1					DOK3	SLC35C2							DYNC1I1				DUS4L
	KIR2DS2	SFPQ					DOK6	SLC35F4							DYNC2LI1				DUSP12
	KIR2DS4	SFSWAP					DOLPP1	SLC37A2							DYRK3				DUSP15
	KIR3DL1	SFXN4					DONSON	SLC37A4							DYSF				DUSP18
	KIR3DL2	SFXN5					DOPEY1	SLC39A11							DZIP1				DUSP19
	KIR3DL3	SGK223					DOT1L	SLC39A12							E2F5				DUSP22
	KIR3DS1	SGK494					DPAGT1	SLC4A10							ECHDC3				DUSP23
	KIRREL2	SGSM3					DPCD	SLC4A3							ECM2				DUSP28
	KISS1	SH3RF2					DPF3	SLC4A9							EDA				DUSP5
	KISS1R	SHARPIN					DPH1	SLC6A13							EDA2R				DUSP7
	KLC3	SHFM1					DPH2	SLC6A5							EEF1A2				DUT
	KLF1	SHISA4					DPH3P1	SLC7A7							EFEMP1				DYNC1H1
	KLF17	SIN3B					DPH5	SLC9A2							EIF1				DYNC1I2
	KLF2	SIRPG					DPM1	SLC9A7							ELAVL3				DYNLL2
	KLHDC4	SIRT2					DPM2	SLCO1B1							EMCN				DYNLT1
	KLHDC7A	SIRT4					DPM3	SLCO1C1							EML4				DYNLT3
	KLHDC7B	SIVA1					DPP3	SLCO2B1							EMP2				DYRK1B
	KLHL1	SIX5					DPP9	SLCO6A1							EMR3				DYRK4
	KLHL10	SKIV2L					DPRX	SLFN11							ENC1				DZIP3
	KLHL11	SLA2					DPY19L2	SLMAP							ENO2				E2F4
	KLHL20	SLC13A1					DPY19L2P1	SLPI							ENPP1				E2F7
	KLK1	SLC16A6					DPY19L2P2	SMAP2							ENPP2				E2F8
	KLK10	SLC25A10					DPY19L2P4	SMARCD2							ENTPD1				E4F1
	KLK12	SLC25A17					DPY19L3	SMCP							EOMES				EAF1
	KLK13	SLC25A21					DPY19L4	SMEK3P							EPAS1				EBF2
	KLK15	SLC25A23					DPYSL2	SMG7							EPB41L1				EBF3
	KLK2	SLC25A25					DPYSL4	SNAI2							EPB41L2				EBNA1BP2
	KLK5	SLC25A3					DRAM2	SNAPC4							EPHA3				EBPL
	KLK6	SLC25A37					DRAP1	SNED1							EPHB3				ECD
	KLK7	SLC25A38					DRD1	SNORA38B							EPN1				ECE1
	KLK8	SLC25A42					DRG2	SNORA7B							EPSTI1				ECE2
	KLK9	SLC25A46					DSC1	SNORD114-2							ERAL1				ECHDC1
	KLKP1	SLC26A6					DSCAML1	SNORD3A							ERAP2				ECHDC2
	KLRAQ1	SLC2A14					DSCR8	SNORD56B							ERMAP				ECHS1
	KLRG2	SLC2A3					DSERG1	SNRPD2P2							ERP27				ECRP
	KNCN	SLC30A3					DSG1	SNTB2							ESRRA				EDC3
	KNDC1	SLC35A1					DSG2	SNX10							EVI5L				EDC4
	KPNA7	SLC35A3					DSPP	SNX2							EVL				EDEM1
	KPRP	SLC35B1					DSTN	SNX5							EXT1				EDEM2
	KREMEN2	SLC35B2					DSTNP2	SNX6							EXTL3				EDEM3
	KRT1	SLC38A4					DTD1	SOAT1							F10				EDIL3
	KRT12	SLC38A7					DTNB	SOBP							F2R				EDN1
	KRT13	SLC41A1					DTWD2	SOCS7							F2RL2				EDNRA
	KRT14	SLC41A2					DTX2	SORBS1							FABP7				EDNRB
	KRT15	SLC43A2					DTX3	SORBS3							FADS2				EEF1B2
	KRT16	SLC5A1					DTYMK	SP100							FAIM				EEF1D
	KRT16P3	SLC5A8					DUS2L	SP110							FAIM3				EEF1E1
	KRT17	SLC6A4					DUS3L	SP140							FAM100A				EEF1G
	KRT23	SLC7A5P2					DUS4L	SPAG5							FAM102B				EEF2K
	KRT24	SLC9A3R2					DUSP12	SPAM1							FAM107A				EEPD1
	KRT25	SLC9A6					DUSP15	SPATA12							FAM107B				EFCAB2
	KRT31	SLFN14					DUSP18	SPATA16							FAM111A				EFCAB3
	KRT33A	SMAD2					DUSP19	SPC25							FAM113B				EFCAB4B
	KRT33B	SMAD9					DUSP22	SPI1							FAM114A1				EFCAB5
	KRT34	SMARCD3					DUSP23	SPIB							FAM119B				EFCAB6
	KRT35	SMC4					DUSP28	SPIC							FAM127B				EFCAB7
	KRT36	SMG1					DUSP5	SPINT1							FAM127C				EFHA2
	KRT38	SMG5					DUSP7	SPINT2							FAM134C				EFHC2
	KRT39	SMG6					DUT	SPIRE1							FAM155B				EFHD1
	KRT4	SMOC1					DYNC1H1	SPNS3							FAM156A				EFHD2
	KRT6B	SMPD1					DYNC1I2	SPTLC2							FAM160A1				EFNA1
	KRT6C	SMTNL2					DYNLL2	SQRDL							FAM175A				EFNA3
	KRT71	SMURF2					DYNLT1	SRD5A2							FAM18A				EFNA4
	KRT72	SMYD1					DYNLT3	SRD5A3							FAM198B				EFNA5
	KRT73	SNIP1					DYRK1B	SREBF1							FAM19A2				EFNB1
	KRT74	SNORA15					DYRK4	SRGAP2							FAM20B				EFNB2
	KRT76	SNORA16B					DZIP3	SRGAP2P2							FAM38B				EFR3A
	KRT77	SNORA3					E2F3	SRGN							FAM45A				EFR3B
	KRT78	SNORA31					E2F4	SRI							FAM46B				EFTUD2
	KRT79	SNORA38					E2F7	SRL							FAM58A				EGFLAM
	KRT81	SNORA42					E2F8	SS18L1							FAM70A				EGLN2
	KRT82	SNORA58					E4F1	SSX3							FAM71D				EGLN3
	KRT83	SNORA59A					EAF1	ST13P4							FAM78B				EHD1
	KRT84	SNORA5B					EBF2	ST13P5							FAM83B				EHD2
	KRT85	SNORA67					EBF3	ST14							FANCL				EHD3
	KRT86	SNORA70E					EBNA1BP2	ST18							FAP				EHD4
	KRT9	SNORA70G					EBPL	ST3GAL5							FASTKD5				EHHADH
	KRTAP10-1	SNORD115-48					ECD	ST6GALNAC5							FAT3				EHMT1
	KRTAP10-10	SNORD116-11					ECE1	ST8SIA1							FBLIM1				EID1
	KRTAP10-2	SNORD116-12					ECE2	ST8SIA2							FBLN7				EID2B
	KRTAP10-4	SNORD116-13					ECHDC1	ST8SIA3							FBN1				EID3
	KRTAP10-5	SNORD116-25					ECHDC2	ST8SIA4							FBRSL1				EIF1AD
	KRTAP10-6	SNORD116-26					ECHS1	STAB1							FBXL18				EIF1AX
	KRTAP10-7	SNORD116-27					ECRP	STAM							FBXO17				EIF1AY
	KRTAP10-8	SNORD116-29					ECT2	STAP1							FBXO34				EIF2AK1
	KRTAP10-9	SNORD50A					EDC3	STAR							FCER1A				EIF2B3
	KRTAP1-1	SNORD54					EDC4	STARD8							FCGRT				EIF2B4
	KRTAP11-1	SNRK					EDEM1	STAT6							FCHSD1				EIF2B5
	KRTAP12-3	SNRNP25					EDEM2	STEAP1							FCN1				EIF2C1
	KRTAP12-4	SNRNP35					EDEM3	STIL							FCN3				EIF2C2
	KRTAP1-3	SNRPC					EDIL3	STK17B							FCRLB				EIF2C4
	KRTAP13-3	SNRPD3					EDN1	STK32B							FEM1A				EIF2S1
	KRTAP1-5	SNTA1					EDNRA	STMN2							FEN1				EIF2S2
	KRTAP17-1	SNX17					EDNRB	STOML1							FERMT1				EIF2S3
	KRTAP19-1	SNX19					EEF1B2	STON1							FFAR3				EIF3B
	KRTAP19-3	SNX3					EEF1D	STX19							FGF22				EIF3D
	KRTAP19-5	SNX9					EEF1E1	STXBP2							FGFRL1				EIF3F
	KRTAP20-2	SOCS5					EEF1G	SUCNR1							FGL2				EIF3I
	KRTAP20-4	SOD2					EEF2K	SUGT1							FIBIN				EIF3L
	KRTAP2-1	SORCS1					EEPD1	SULF2							FIG4				EIF4A1
	KRTAP21-2	SOX4					EFCAB2	SULT1A3							FIZ1				EIF4A2
	KRTAP23-1	SP1					EFCAB3	SUMF2							FKBP7				EIF4A3
	KRTAP2-4	SP2					EFCAB4B	SUSD2							FLAD1				EIF4B
	KRTAP24-1	SPACA1					EFCAB5	SVIL							FLJ11292				EIF4E
	KRTAP27-1	SPAG4					EFCAB6	SVOPL							FLJ32742				EIF4E2
	KRTAP3-1	SPAG7					EFCAB7	SYDE2							FLJ34690				EIF4E3
	KRTAP3-2	SPATA13					EFHA2	SYK							FLJ39632				EIF4EBP2
	KRTAP4-1	SPATA22					EFHC2	SYNM							FLJ45684				EIF4G1
	KRTAP4-11	SPATA24					EFHD1	SYNPO2L							FLNC				EIF5A
	KRTAP4-12	SPC24					EFHD2	SYT4							FLRT2				EIF5AL1
	KRTAP4-2	SPG7					EFNA1	SYT9							FLT1				EIF6
	KRTAP4-3	SPINK14					EFNA3	TACC1							FLT3LG				ELAVL4
	KRTAP4-4	SPN					EFNA4	TACSTD2							FLT4				ELF2
	KRTAP4-7	SPO11					EFNA5	TADA1							FMNL3				ELF3
	KRTAP4-9	SPOCK1					EFNB1	TAGLN							FMO1				ELF4
	KRTAP5-1	SPR					EFNB2	tAKR							FMOD				ELK1
	KRTAP5-10	SPRED2					EFR3A	TALDO1							FNDC1				ELK3
	KRTAP5-11	SPRY2					EFR3B	TANC1							FOLH1B				ELK4
	KRTAP5-3	SPRY4					EFTUD2	TAP1							FOXJ2				ELL
	KRTAP5-6	SPSB4					EGFLAM	TAS2R1							FOXP2				ELL2
	KRTAP5-9	SREBF2					EGLN2	TAS2R7							FOXP4				ELMOD1
	KRTAP6-1	SREK1					EGLN3	TAT							FREM1				ELMOD2
	KRTAP6-3	SRRM1					EHD1	TBC1D10A							FRMD4B				ELOVL1
	KRTAP8-1	SRSF11					EHD2	TBC1D16							FRMD6				ELOVL2
	KRTAP9-2	SRSF6					EHD3	TBC1D22A							FRS2				ELOVL5
	KRTAP9-3	SRSF7					EHD4	TBC1D8							FRZB				ELOVL6
	KRTAP9-4	SS18					EHHADH	TBC1D9B							FSCN1				ELP2P
	KRTAP9-8	SSBP2					EHMT1	TBR1							FST				ELP4
	KRTCAP3	SSBP3					EID1	TBX15							FSTL5				ELTD1
	KRTDAP	SSNA1					EID2B	TBX20							FUNDC2				EMD
	KSR2	SSTR5					EID3	TBXAS1							FUT4				EMILIN1
	KU-MEL-3	ST5					EIF1AD	TCAP							FUT8				EMILIN3
	LAG3	ST6GALNAC1					EIF1AX	TCF19							FXR2				EML1
	LAIR2	ST6GALNAC4					EIF1AY	TCIRG1							FXYD3				EML2
	LAMB4	ST8SIA6					EIF2AK1	TCL6							FYN				EML3
	LAMC3	STAC					EIF2AK3	TCP10L							FZD2				EML5
	LAMP2	STARD10					EIF2B3	TDO2							GAB2				EML6
	LAS1L	STAT5B					EIF2B4	TDRD6							GABARAPL3				EMP1
	LBR	STC1					EIF2B5	TEKT3							GABPB2				EMP3
	LBX1	STH					EIF2C1	TERF1P2							GAL3ST4				EMR2
	LBX2	STIM2					EIF2C2	TERF2IP							GALNT10				ENAM
	LCA10	STK11					EIF2C4	TESK2							GALNT12				ENDOD1
	LCE1A	STK24					EIF2S1	TEX11							GALNT5				ENG
	LCE1C	STK25					EIF2S2	TFCP2L1							GALNT7				ENOSF1
	LCE1D	STK36					EIF2S3	TFEC							GALNTL2				ENOX1
	LCE1E	STK4					EIF3B	TFG							GAS2L1				ENPEP
	LCE1F	STMN3					EIF3D	TGFB1							GATA2				ENPP5
	LCE2A	STOML2					EIF3F	TGFBI							GATSL1				ENTHD1
	LCE2B	STRADB					EIF3I	TGFBR2							GBA2				ENTPD3
	LCE2D	STUB1					EIF3L	TGM1							GBAP1				ENTPD6
	LCE3A	STX10					EIF4A1	TIAM1							GBF1				ENTPD7
	LCE3B	STX6					EIF4A2	TIGD2							GBP1				EP300
	LCE3C	STX8					EIF4A3	TIGD4							GBP2				EPAG
	LCE3E	SUCLG1					EIF4B	TIGD6							GBP3				EPB41
	LCE4A	SUGP1					EIF4E	TIGD7							GBP4				EPB41L4A
	LCE5A	SUGP2					EIF4E2	TIGIT							GBP5				EPB41L4B
	LCK	SULT1E1					EIF4E3	TIMD4							GCAT				EPB41L5
	LCMT2	SUMO1					EIF4EBP1	TIMP3							GDAP1				EPB49
	LCN15	SUMO4					EIF4EBP2	TKT							GDF10				EPC2
	LCN2	SUPT3H					EIF4G1	TLR1							GEM				EPCAM
	LCN8	SUPT4H1					EIF5A	TLR2							GFRA2				EPDR1
	LCN9	SUPT5H					EIF5AL1	TLR4							GIF				EPHA2
	LCT	SURF1					EIF6	TLR5							GIPC3				EPHA6
	LDHAL6B	SUSD4					ELAVL4	TLR6							GJC1				EPHA7
	LDLRAD1	SUV39H1					ELF2	TLR8							GLB1L				EPHB1
	LDLRAD2	SUZ12P					ELF3	TLR9							GLI2				EPHB2
	LEFTY1	SV2A					ELF4	TM4SF19							GLI3				EPHB4
	LELP1	SWAP70					ELK1	TM7SF4							GLT25D2				EPHX2
	LGALS14	SYCP2					ELK3	TMBIM4							GLT8D2				EPHX3
	LGALS7	SYNGR1					ELK4	TMC2							GLYATL2				EPHX4
	LHB	SYNGR2					ELL	TMC8							GLYR1				EPM2AIP1
	LHFPL4	SYNPO					ELL2	TMEM106A							GMDS				EPS15
	LHX2	SYPL1					ELMOD1	TMEM117							GNA11				ERBB4
	LHX3	SYT10					ELMOD2	TMEM123							GNA14				ERCC2
	LHX5	SYT13					ELOVL1	TMEM148							GNG2				ERCC4
	LHX8	SYT16					ELOVL2	TMEM149							GNLY				ERCC6
	LILRA4	TAAR2					ELOVL5	TMEM150B							GORASP1				EREG
	LILRP2	TAAR5					ELOVL6	TMEM154							GPAT2				ERF
	LIM2	TAB2					ELP2P	TMEM155							GPC6				ERG
	LIMD2	TACO1					ELP4	TMEM156							GPM6A				ERGIC1
	LIME1	TACR3					ELTD1	TMEM176A							GPR116				ERGIC3
	LINGO1	TADA3					EMD	TMEM176B							GPR124				ERI1
	LINGO3	TAL1					EMILIN1	TMEM179B							GPR133				ERI2
	LIPI	TAS2R3					EMILIN3	TMEM18							GPR141				ERICH1
	LIPK	TAS2R40					EML1	TMEM180							GPR171				ERLIN1
	LLGL2	TAS2R42					EML2	TMEM200A							GPR174				ERMP1
	LMBR1	TAS2R60					EML3	TMEM204							GPS2				ERO1L
	LMTK3	TAS2R8					EML5	TMEM26							GPX3				ERP29
	LMX1A	TAZ					EML6	TMEM31							GPX8				ERP44
	LMX1B	TBC1D13					EMP1	TMEM35							GRB14				ERRFI1
	LOC100128003	TBC1D14					EMP3	TMEM38B							GRLF1				ESAM
	LOC100128185	TBC1D15					EMR2	TMEM45A							GSDMB				ESD
	LOC100128262	TBC1D4					ENAM	TMEM56							GSK3A				ESR2
	LOC100128310	TBCA					ENDOD1	TMEM60							GSN				ETAA1
	LOC100128374	TBCB					ENG	TMEM79							GSTM5				ETFA
	LOC100128501	TBCE					ENO1	TMEM95							GTF3C5				ETHE1
	LOC100128818	TBX19					ENOSF1	TMIE							GVINP1				ETNK2
	LOC100128840	TBX2					ENOX1	TMOD1							GXYLT2				ETS1
	LOC100129307	TBX22					ENPEP	TMOD3							GYPE				ETS2
	LOC100129476	TCEA1					ENPP5	TMOD4							GZMA				ETV4
	LOC100129484	TCEAL3					ENTHD1	TMPO							GZMB				ETV6
	LOC100129581	TCF12					ENTPD3	TMPRSS6							GZMK				EVI5
	LOC100129785	TCF20					ENTPD6	TMSB10							H19				EXD2
	LOC100129827	TCP11L1					ENTPD7	TNFAIP8							H1F0				EXO1
	LOC100129831	TCTEX1D4					EP300	TNFAIP8L2							H3F3A				EXOC3
	LOC100129884	TDGF1					EPAG	TNFRSF14							HAAO				EXOC3L
	LOC100129890	TDRD5					EPB41	TNFRSF17							HAPLN1				EXOC3L2
	LOC100130071	TECTB					EPB41L4A	TNFRSF1B							HBB				EXOC6
	LOC100130193	TESC					EPB41L4B	TNFRSF21							HCP5				EXOC6B
	LOC100130236	TEX2					EPB41L5	TNFRSF9							HDGF				EXOC7
	LOC100130264	TEX261					EPB49	TNFSF15							HECA				EXOSC1
	LOC100130274	TEX264					EPC2	TNKS1BP1							HECTD1				EXOSC10
	LOC100130285	TFPT					EPCAM	TNNC1							HELB				EXOSC2
	LOC100130433	TGFB2					EPDR1	TNNI3							HEPHL1				EXOSC5
[truncated: 5,572 more rows]

## Sheet: Supplementary S2
Induces Venn										Inhibits Venn										Hub Aging Genes
Only LASSO	Only SVM-REF	Only RF	LASSO AND SVM-REF NOT RF	LASSO AND RF NOT SVM-REF	SVM-REF AND RF NOT LASSO	LASSO AND SVM-REF AND RF				Only LASSO	Only SVM-REF	Only RF	LASSO AND SVM-REF NOT RF	LASSO AND RF NOT SVM-REF	SVM-REF AND RF NOT LASSO	LASSO AND SVM-REF AND RF				Induces	Inhibits
CPEB1	ITGB4	EGLN1	CDKN2AIP	BMP4	TP53INP1	CDKN1B				BRCA1	EZH2	NAMPT	ANXA5	ATP6V0C		BCL6				CDKN1B	BCL6
	IGFBP7	MAP3K6	RPS14		EIF2AK2	SPIN1				CCND3		ZEB1	CDCA4	BCL3		EIF4EBP1				SPIN1	EIF4EBP1
	DDB2	PLA2R1	ITPR2			GNMT				CDC25A		SLC16A7	CDK6	BRD4		MEIS2				GNMT	MEIS2
	SPARC	UBTD1	MARCKS			HTRA1				CENPA		CDK2	ILF3	CARM1		SMARCA2				HTRA1	SMARCA2
	RNASEL	METTL14	MEOX1			ITPK1				CRISPLD2		NF1	MIF	CBS						ITPK1
	FBXO4	BAP1				MAVS				EPOR		MTHFD2	NIPA2	HIF1A						MAVS
	RPTOR	BRD7				MME				GRSF1			PDCD4	HNRNPAB						MME
	STK32C					RAF1				HSPA5			TRA2B	NACC1						RAF1
	ABI3BP					TLR3				LMNB1			UTP6	NEK1						TLR3
	KEAP1					XAF1				LOXL2				TEAD4						XAF1
	PRKD1									MCAM
	CLCA2									POT1
	GKN1									PTK2
	NOX4									RBBP4
	PBRM1									RNASEH2A
	ING1									SMC2
	ARRB1
ML Results
Induces Genes										Inhibits Genes
LASSO	SVM-REF	RF								LASSO	SVM-REF	RF
CDKN1B	ITPK1	ITPK1								ANXA5	BCL6	TEAD4
CDKN2AIP	MARCKS	HTRA1								ATP6V0C	ILF3	BCL6
RPS14	HTRA1	XAF1								BCL3	MEIS2	NEK1
SPIN1	XAF1	MME								BCL6	CDCA4	SMARCA2
BMP4	ITPR2	BMP4								BRCA1	TRA2B	NACC1
CPEB1	RPS14	EGLN1								BRD4	ANXA5	BCL3
GNMT	MEOX1	MAP3K6								CARM1	EIF4EBP1	NAMPT
HTRA1	RAF1	PLA2R1								CBS	NIPA2	ATP6V0C
ITPK1	CDKN1B	UBTD1								CCND3	SMARCA2	HIF1A
ITPR2	MME	RAF1								CDC25A	MIF	ZEB1
MARCKS	SPIN1	MAVS								CDCA4	CDK6	CARM1
MAVS	ITGB4	EIF2AK2								CDK6	PDCD4	BRD4
MEOX1	IGFBP7	GNMT								CENPA	UTP6	SLC16A7
MME	DDB2	METTL14								CRISPLD2	EZH2	EIF4EBP1
RAF1	SPARC	SPIN1								EIF4EBP1		CDK2
TLR3	RNASEL	BAP1								EPOR		HNRNPAB
XAF1	CDKN2AIP	BRD7								GRSF1		MEIS2
	TLR3	TLR3								HIF1A		NF1
	FBXO4	CDKN1B								HNRNPAB		MTHFD2
	RPTOR	TP53INP1								HSPA5		CBS
	TP53INP1									ILF3
	STK32C									LMNB1
	ABI3BP									LOXL2
	KEAP1									MCAM
	PRKD1									MEIS2
	CLCA2									MIF
	GNMT									NACC1
	GKN1									NEK1
	NOX4									NIPA2
	PBRM1									PDCD4
	ING1									POT1
	ARRB1									PTK2
	EIF2AK2									RBBP4
	MAVS									RNASEH2A
										SMARCA2
										SMC2
										TEAD4
										TRA2B
										UTP6

## Sheet: Supplementary S3
T test Results HF old VS HF young
	variables	.y.	group1	group2	n1	n2	statistic	df	p
	Macrophages M1	value	HF old	HF young	56	41	-2.66079	46.5065	0.0107
	T cells CD4 memory resting	value	HF old	HF young	56	41	-2.25242	77.0623	0.0271
	T cells regulatory (Tregs)	value	HF old	HF young	56	41	2.59496	88.8481	0.0111
T test Results Con old VS HF old
	variables	.y.	group1	group2	n1	n2	statistic	df	p
	Macrophages M2	value	Con old	HF old	32	56	3.52325	61.278	0.000812
	T cells CD8	value	Con old	HF old	32	56	-4.28197	77.0113	5.29e-05
T test Results HF old VS HF young(circulation level)
	variables	.y.	group1	group2	n1	n2	statistic	df	p
	Macrophages M1	value	old	young	143	54	-0.542771	77.8323	0.589
	T cells CD4 memory resting	value	old	young	143	54	-1.60281	87.4588	0.113
	T cells regulatory (Tregs)	value	old	young	143	54	-0.274443	112.062	0.784
	NK cells resting	value	old	young	143	54	4.68562	117.15	7.59e-06
